# Supplementary material for: 5-Bromo-3-(4-fluoro­phenyl­sulfon­yl)-2-methyl-1-benzofuran
Source: Acta Crystallogr Sect E Struct Rep Online. 2010 Jul 17;66(Pt 8):o2049. doi: 10.1107/S1600536810027741 (PMC3007450; doi:10.1107/S1600536810027741)
Supplement: Supplementary file 1 [file e-66-o2049-sup1.cif]

##############################################################################
###                                                                        ###
###        Electronic paper (Acta Crystallographica Section E)             ###
###                                                                        ###
##############################################################################
#                                                                            #
# This CIF contains the data in a paper accepted for publication in Acta     #
# Crystallographica Section E. It conforms to the requirements of Notes      #
# for Authors for Section E, and has been peer reviewed under the auspices   #
# of the IUCr Commission on Journals.                                        #
#                                                                            #
# Full details of the Crystallographic Information File format               #
# are given in the paper "The Crystallographic Information File (CIF):       #
# a New Standard Archive File for Crystallography" by S. R. Hall, F. H.      #
# Allen and I. D. Brown [Acta Cryst. (1991), A47, 655-685].                  #
#                                                                            #
# The current version of the core CIF dictionary is obtainable from          #
# ftp://ftp.iucr.org/pub/cif_core.dic. The current version number is 2.4.    #
#                                                                            #
# Software is freely available for graphical display of the structure(s) in  #
# this CIF.  For information consult the CIF home page http://www.iucr.org/  #
# cif/home.html                                                              #
#                                                                            #
# This file may be used for bona fide research purposes within the           #
# scientific community so long as proper attribution is given to the journal # 
# article from which it was obtained.                                        #
#                                                                            #
##############################################################################
                                             
data_global
_audit_creation_method     'form.cif (version 2.0)'
_journal_data_validation_number     ?
_journal_date_recd_electronic     2010-07-06
_journal_date_accepted     2010-07-13
_journal_name_full     'Acta Crystallographica, Section E'
_journal_year     2010
_journal_volume     66
_journal_issue      8
_journal_page_first     o2049
_journal_page_last     o2049
_journal_paper_category     QO
_journal_coeditor_code     RK2220
_publ_contact_author_name     'Prof. Uk Lee'
_publ_contact_author_address
;
 Department of Chemistry, Pukyong National University, 599-1 Daeyeon 3-dong
 Nam-gu, Busan 608-737, Republic of Korea
;
_publ_contact_author_email     'uklee@pknu.ac.kr'
_publ_contact_author_fax     '+82-51-629-5583'
_publ_contact_author_phone     '+82-51-629-5596'
_publ_section_title
;
5-Bromo-3-(4-fluorophenylsulfonyl)-2-methyl-1-benzofuran
;
loop_
    _publ_author_name
    _publ_author_address
    'Choi, Hong Dae'
;
 Department of Chemistry, Dongeui University, San 24 Kaya-dong Busanjin-gu,
 Busan 614-714, Republic of Korea
;
    'Seo, Pil Ja'
;
 Department of Chemistry, Dongeui University, San 24 Kaya-dong Busanjin-gu,
 Busan 614-714, Republic of Korea
;
    'Son, Byeng Wha'
;
 Department of Chemistry, Pukyong National University, 599-1 Daeyeon 3-dong
 Nam-gu, Busan 608-737, Republic of Korea
;
    'Lee, Uk'
;
 Department of Chemistry, Pukyong National University, 599-1 Daeyeon 3-dong
 Nam-gu, Busan 608-737, Republic of Korea
;
_publ_section_synopsis     .
data_I
_chemical_name_systematic
;
5-Bromo-3-(4-fluorophenylsulfonyl)-2-methyl-1-benzofuran
;
_chemical_name_common     ?
_chemical_formula_moiety     'C15 H10 Br F O3 S'
_chemical_formula_sum     'C15 H10 Br F O3 S'
_chemical_formula_iupac     'C15 H10 Br F O3 S'
_chemical_formula_weight     369.20
_chemical_melting_point     ?
_symmetry_cell_setting     triclinic
_symmetry_space_group_name_H-M     'P -1'
_symmetry_space_group_name_Hall     '-P 1'
loop_
    _symmetry_equiv_pos_as_xyz
    'x, y, z'
    '-x, -y, -z'
_cell_length_a     7.4519(3)
_cell_length_b     9.2313(4)
_cell_length_c     11.4570(5)
_cell_angle_alpha     70.652(2)
_cell_angle_beta     78.495(2)
_cell_angle_gamma     68.371(2)
_cell_volume     688.57(5)
_cell_formula_units_Z     2
_cell_measurement_reflns_used     7545
_cell_measurement_theta_min     2.47
_cell_measurement_theta_max     27.49
_cell_measurement_temperature     174(2)
_exptl_crystal_description     'block'
_exptl_crystal_colour     'colourless'
_exptl_crystal_size_max     0.35
_exptl_crystal_size_mid     0.33
_exptl_crystal_size_min     0.31
_exptl_crystal_density_diffrn     1.781
_exptl_crystal_density_meas     ?
_exptl_crystal_density_method     'not measured'
_exptl_crystal_F_000     368
_exptl_absorpt_coefficient_mu     3.154
_exptl_absorpt_correction_type     multi-scan
_exptl_absorpt_process_details     '(<i>SADABS</i>; Bruker, 2009)'
_exptl_absorpt_correction_T_min     0.4048
_exptl_absorpt_correction_T_max     0.4385
_exptl_special_details
;
;
_diffrn_ambient_temperature     174(2)
_diffrn_radiation_type     'MoK\a'
_diffrn_radiation_wavelength     0.71073
_diffrn_radiation_source     'rotating anode'
_diffrn_radiation_monochromator     'graphite multilayer'
_diffrn_measurement_device_type     'Bruker SMART APEXII CCD'
_diffrn_measurement_method     '\f- and \w-scans'
_diffrn_detector_area_resol_mean     10.0
_diffrn_reflns_number     11771
_diffrn_reflns_av_R_equivalents     0.0400
_diffrn_reflns_av_sigmaI/netI     0.0347
_diffrn_reflns_theta_min     1.89
_diffrn_reflns_theta_max     27.52
_diffrn_reflns_theta_full     27.52
_diffrn_measured_fraction_theta_max     0.992
_diffrn_measured_fraction_theta_full     0.992
_diffrn_reflns_limit_h_min     -9
_diffrn_reflns_limit_h_max     9
_diffrn_reflns_limit_k_min     -11
_diffrn_reflns_limit_k_max     11
_diffrn_reflns_limit_l_min     -14
_diffrn_reflns_limit_l_max     14
_diffrn_standards_number     0
_diffrn_standards_interval_count     ?
_diffrn_standards_interval_time     ?
_diffrn_standards_decay_%     ?
_refine_special_details
;
 Refinement of <i>F</i>^2^ against ALL reflections. The weighted
 <i>R</i>-factor <i>wR</i> and goodness of fit <i>S</i> are based on
 <i>F</i>^2^, conventional <i>R</i>-factors <i>R</i> are based on <i>F</i>,
 with <i>F</i> set to zero for negative <i>F</i>^2^. The threshold expression
 of <i>F</i>^2^ > 2\s(<i>F</i>^2^) is used only for calculating
 <i>R</i>-factors(gt) etc. and is not relevant to the choice of reflections
 for refinement. <i>R</i>-factors based on <i>F</i>^2^ are statistically about
 twice as large as those based on <i>F</i>, and <i>R</i>-factors based on ALL
 data will be even larger.
;
_reflns_number_total     3137
_reflns_number_gt     2741
_reflns_threshold_expression     I>2\s(I)
_refine_ls_structure_factor_coef     Fsqd
_refine_ls_matrix_type     full
_refine_ls_R_factor_all     0.0338
_refine_ls_R_factor_gt     0.0295
_refine_ls_wR_factor_gt     0.0810
_refine_ls_wR_factor_ref     0.0821
_refine_ls_goodness_of_fit_ref     1.077
_refine_ls_restrained_S_all     1.077
_refine_ls_number_reflns     3137
_refine_ls_number_parameters     191
_refine_ls_number_restraints     0
_refine_ls_hydrogen_treatment     constr
_refine_ls_weighting_scheme     calc
_refine_ls_weighting_details
         'calc w=1/[\s^2^(Fo^2^)+(0.0442P)^2^+0.0824P] where P=(Fo^2^+2Fc^2^)/3'
_atom_sites_solution_hydrogens     geom
_atom_sites_solution_primary     direct
_atom_sites_solution_secondary     difmap
_refine_ls_shift/su_max     0.001
_refine_ls_shift/su_mean     0.000
_refine_diff_density_max     0.233
_refine_diff_density_min     -0.581
_refine_ls_extinction_method     'none'
_refine_ls_extinction_coef     ?
loop_
    _atom_type_symbol
    _atom_type_description
    _atom_type_scat_dispersion_real
    _atom_type_scat_dispersion_imag
    _atom_type_scat_source
    'C' 'C' 0.0033 0.0016
                         'International Tables Vol C Tables 4.2.6.8 and 6.1.1.4'
    'H' 'H' 0.0000 0.0000
                         'International Tables Vol C Tables 4.2.6.8 and 6.1.1.4'
    'O' 'O' 0.0106 0.0060
                         'International Tables Vol C Tables 4.2.6.8 and 6.1.1.4'
    'S' 'S' 0.1246 0.1234
                         'International Tables Vol C Tables 4.2.6.8 and 6.1.1.4'
    'F' 'F' 0.0171 0.0103
                         'International Tables Vol C Tables 4.2.6.8 and 6.1.1.4'
    'Br' 'Br' -0.2901 2.4595
                         'International Tables Vol C Tables 4.2.6.8 and 6.1.1.4'
_computing_data_collection     '<i>APEX2</i> (Bruker, 2009)'
_computing_cell_refinement     '<i>SAINT</i> (Bruker, 2009)'
_computing_data_reduction     '<i>SAINT</i> (Bruker, 2009)'
_computing_structure_solution     '<i>SHELXS97</i> (Sheldrick, 2008)'
_computing_structure_refinement     '<i>SHELXL97</i> (Sheldrick, 2008)'
_computing_molecular_graphics
        '<i>ORTEP-3</i> (Farrugia, 1997) and <i>DIAMOND</i> (Brandenburg, 1998)'
_computing_publication_material     '<i>SHELXL97</i> (Sheldrick, 2008)'
loop_
    _atom_site_type_symbol
    _atom_site_label
    _atom_site_fract_x
    _atom_site_fract_y
    _atom_site_fract_z
    _atom_site_U_iso_or_equiv
    _atom_site_adp_type
    _atom_site_calc_flag
    _atom_site_refinement_flags
    _atom_site_occupancy
    _atom_site_disorder_assembly
    _atom_site_disorder_group
    Br Br 0.75115(3) 0.08439(3) 0.82425(2) 0.04195(10) Uani d . 1 . .
    S S 0.46680(7) 0.39556(6) 0.29542(5) 0.02422(12) Uani d . 1 . .
    F F 1.0254(2) 0.73795(18) 0.06607(16) 0.0525(4) Uani d . 1 . .
    O O1 0.7799(2) -0.06606(16) 0.35232(13) 0.0283(3) Uani d . 1 . .
    O O2 0.3581(2) 0.41371(18) 0.19806(14) 0.0315(3) Uani d . 1 . .
    O O3 0.3671(2) 0.44837(18) 0.40280(14) 0.0331(3) Uani d . 1 . .
    C C1 0.6054(3) 0.1915(2) 0.34920(18) 0.0244(4) Uani d . 1 . .
    C C2 0.6740(3) 0.1097(2) 0.47105(18) 0.0229(4) Uani d . 1 . .
    C C3 0.6615(3) 0.1518(2) 0.57888(18) 0.0258(4) Uani d . 1 . .
    H H3 0.5897 0.2583 0.5852 0.031 Uiso calc R 1 . .
    C C4 0.7587(3) 0.0310(3) 0.67691(19) 0.0273(4) Uani d . 1 . .
    C C5 0.8637(3) -0.1268(3) 0.6709(2) 0.0304(5) Uani d . 1 . .
    H H5 0.9269 -0.2057 0.7407 0.037 Uiso calc R 1 . .
    C C6 0.8759(3) -0.1687(2) 0.5639(2) 0.0293(5) Uani d . 1 . .
    H H6 0.9468 -0.2754 0.5577 0.035 Uiso calc R 1 . .
    C C7 0.7807(3) -0.0488(2) 0.46705(19) 0.0249(4) Uani d . 1 . .
    C C8 0.6742(3) 0.0817(2) 0.28167(19) 0.0262(4) Uani d . 1 . .
    C C9 0.6637(3) 0.0903(3) 0.1523(2) 0.0356(5) Uani d . 1 . .
    H H9A 0.5777 0.1978 0.1109 0.053 Uiso calc R 1 . .
    H H9B 0.6128 0.0067 0.1516 0.053 Uiso calc R 1 . .
    H H9C 0.7936 0.0722 0.1083 0.053 Uiso calc R 1 . .
    C C10 0.6374(3) 0.4971(2) 0.22804(19) 0.0240(4) Uani d . 1 . .
    C C11 0.6702(3) 0.5460(3) 0.0994(2) 0.0305(5) Uani d . 1 . .
    H H11 0.6034 0.5226 0.0491 0.037 Uiso calc R 1 . .
    C C12 0.8000(3) 0.6283(3) 0.0455(2) 0.0373(5) Uani d . 1 . .
    H H12 0.8227 0.6642 -0.0423 0.045 Uiso calc R 1 . .
    C C13 0.8962(3) 0.6577(3) 0.1208(2) 0.0354(5) Uani d . 1 . .
    C C14 0.8684(3) 0.6105(3) 0.2478(2) 0.0343(5) Uani d . 1 . .
    H H14 0.9387 0.6324 0.2969 0.041 Uiso calc R 1 . .
    C C15 0.7348(3) 0.5297(2) 0.3030(2) 0.0283(4) Uani d . 1 . .
    H H15 0.7103 0.4971 0.3908 0.034 Uiso calc R 1 . .
loop_
    _atom_site_aniso_label
    _atom_site_aniso_U_11
    _atom_site_aniso_U_22
    _atom_site_aniso_U_33
    _atom_site_aniso_U_12
    _atom_site_aniso_U_13
    _atom_site_aniso_U_23
    Br 0.04901(16) 0.04935(17) 0.02543(14) -0.00911(12) -0.01044(10)
                                                                    -0.01172(11)
    S 0.0240(2) 0.0251(3) 0.0201(2) -0.00436(19) -0.00352(19) -0.0053(2)
    F 0.0530(9) 0.0482(9) 0.0613(10) -0.0315(7) -0.0082(7) -0.0033(8)
    O1 0.0304(7) 0.0261(7) 0.0282(8) -0.0070(6) -0.0013(6) -0.0107(6)
    O2 0.0301(7) 0.0349(8) 0.0286(8) -0.0102(6) -0.0104(6) -0.0038(7)
    O3 0.0335(8) 0.0316(8) 0.0249(8) -0.0015(6) 0.0021(6) -0.0091(7)
    C1 0.0239(9) 0.0257(10) 0.0216(10) -0.0067(8) -0.0014(8) -0.0060(8)
    C2 0.0202(8) 0.0238(10) 0.0231(10) -0.0077(7) -0.0004(7) -0.0050(8)
    C3 0.0264(9) 0.0249(10) 0.0232(10) -0.0062(8) -0.0019(8) -0.0058(8)
    C4 0.0239(9) 0.0341(11) 0.0226(10) -0.0098(8) -0.0026(8) -0.0060(9)
    C5 0.0269(10) 0.0305(11) 0.0276(11) -0.0086(8) -0.0053(8) 0.0006(9)
    C6 0.0242(9) 0.0231(10) 0.0344(12) -0.0048(8) -0.0012(9) -0.0044(9)
    C7 0.0240(9) 0.0260(10) 0.0256(10) -0.0102(8) 0.0003(8) -0.0076(8)
    C8 0.0254(9) 0.0277(10) 0.0241(10) -0.0078(8) -0.0022(8) -0.0064(8)
    C9 0.0418(12) 0.0394(13) 0.0278(12) -0.0100(10) -0.0040(10) -0.0154(10)
    C10 0.0256(9) 0.0202(9) 0.0245(10) -0.0037(7) -0.0048(8) -0.0069(8)
    C11 0.0368(11) 0.0335(11) 0.0242(10) -0.0135(9) -0.0076(9) -0.0070(9)
    C12 0.0432(13) 0.0379(13) 0.0295(12) -0.0179(10) -0.0021(10) -0.0036(10)
    C13 0.0363(11) 0.0255(11) 0.0456(14) -0.0126(9) -0.0061(10) -0.0072(10)
    C14 0.0358(11) 0.0271(11) 0.0459(14) -0.0074(9) -0.0137(10) -0.0153(10)
    C15 0.0323(10) 0.0248(10) 0.0253(10) -0.0005(8) -0.0084(8) -0.0105(9)
_geom_special_details
;
 All s.u.'s (except the s.u. in the dihedral angle between two l.s. planes)
 are estimated using the full covariance matrix. The cell s.u.'s are taken
 into account individually in the estimation of s.u.'s in distances, angles
 and torsion angles; correlations between s.u.'s in cell parameters are only
 used when they are defined by crystal symmetry. An approximate (isotropic)
 treatment of cell s.u.'s is used for estimating s.u.'s involving l.s. planes.
;
loop_
    _geom_bond_atom_site_label_1
    _geom_bond_atom_site_label_2
    _geom_bond_site_symmetry_2
    _geom_bond_distance
    _geom_bond_publ_flag
    Br C4 . 1.894(2) ?
    S O2 . 1.4369(15) ?
    S O3 . 1.4385(14) ?
    S C1 . 1.745(2) ?
    S C10 . 1.760(2) ?
    F C13 . 1.359(3) ?
    O1 C8 . 1.366(2) ?
    O1 C7 . 1.377(2) ?
    C1 C8 . 1.367(3) ?
    C1 C2 . 1.443(3) ?
    C2 C3 . 1.390(3) ?
    C2 C7 . 1.396(3) ?
    C3 C4 . 1.389(3) ?
    C3 H3 . 0.9500 ?
    C4 C5 . 1.394(3) ?
    C5 C6 . 1.380(3) ?
    C5 H5 . 0.9500 ?
    C6 C7 . 1.371(3) ?
    C6 H6 . 0.9500 ?
    C8 C9 . 1.474(3) ?
    C9 H9A . 0.9800 ?
    C9 H9B . 0.9800 ?
    C9 H9C . 0.9800 ?
    C10 C11 . 1.390(3) ?
    C10 C15 . 1.391(3) ?
    C11 C12 . 1.374(3) ?
    C11 H11 . 0.9500 ?
    C12 C13 . 1.370(3) ?
    C12 H12 . 0.9500 ?
    C13 C14 . 1.370(3) ?
    C14 C15 . 1.390(3) ?
    C14 H14 . 0.9500 ?
    C15 H15 . 0.9500 ?
loop_
    _geom_angle_atom_site_label_1
    _geom_angle_atom_site_label_2
    _geom_angle_atom_site_label_3
    _geom_angle_site_symmetry_1
    _geom_angle_site_symmetry_3
    _geom_angle
    _geom_angle_publ_flag
    O2 S O3 . . 119.74(9) ?
    O2 S C1 . . 108.91(9) ?
    O3 S C1 . . 106.96(9) ?
    O2 S C10 . . 107.49(9) ?
    O3 S C10 . . 107.99(10) ?
    C1 S C10 . . 104.78(9) ?
    C8 O1 C7 . . 107.04(14) ?
    C8 C1 C2 . . 107.63(17) ?
    C8 C1 S . . 125.95(17) ?
    C2 C1 S . . 126.38(15) ?
    C3 C2 C7 . . 119.08(18) ?
    C3 C2 C1 . . 136.46(18) ?
    C7 C2 C1 . . 104.44(17) ?
    C4 C3 C2 . . 116.97(18) ?
    C4 C3 H3 . . 121.5 ?
    C2 C3 H3 . . 121.5 ?
    C3 C4 C5 . . 122.9(2) ?
    C3 C4 Br . . 118.43(15) ?
    C5 C4 Br . . 118.66(16) ?
    C6 C5 C4 . . 120.1(2) ?
    C6 C5 H5 . . 119.9 ?
    C4 C5 H5 . . 119.9 ?
    C7 C6 C5 . . 116.77(18) ?
    C7 C6 H6 . . 121.6 ?
    C5 C6 H6 . . 121.6 ?
    C6 C7 O1 . . 125.27(18) ?
    C6 C7 C2 . . 124.12(19) ?
    O1 C7 C2 . . 110.59(17) ?
    O1 C8 C1 . . 110.28(18) ?
    O1 C8 C9 . . 115.36(17) ?
    C1 C8 C9 . . 134.3(2) ?
    C8 C9 H9A . . 109.5 ?
    C8 C9 H9B . . 109.5 ?
    H9A C9 H9B . . 109.5 ?
    C8 C9 H9C . . 109.5 ?
    H9A C9 H9C . . 109.5 ?
    H9B C9 H9C . . 109.5 ?
    C11 C10 C15 . . 120.92(19) ?
    C11 C10 S . . 118.93(16) ?
    C15 C10 S . . 120.14(16) ?
    C12 C11 C10 . . 119.6(2) ?
    C12 C11 H11 . . 120.2 ?
    C10 C11 H11 . . 120.2 ?
    C13 C12 C11 . . 118.7(2) ?
    C13 C12 H12 . . 120.7 ?
    C11 C12 H12 . . 120.7 ?
    F C13 C14 . . 118.7(2) ?
    F C13 C12 . . 118.0(2) ?
    C14 C13 C12 . . 123.4(2) ?
    C13 C14 C15 . . 118.3(2) ?
    C13 C14 H14 . . 120.9 ?
    C15 C14 H14 . . 120.9 ?
    C14 C15 C10 . . 119.2(2) ?
    C14 C15 H15 . . 120.4 ?
    C10 C15 H15 . . 120.4 ?
loop_
    _geom_torsion_atom_site_label_1
    _geom_torsion_atom_site_label_2
    _geom_torsion_atom_site_label_3
    _geom_torsion_atom_site_label_4
    _geom_torsion_site_symmetry_1
    _geom_torsion_site_symmetry_2
    _geom_torsion_site_symmetry_3
    _geom_torsion_site_symmetry_4
    _geom_torsion
    _geom_torsion_publ_flag
    O2 S C1 C8 . . . . 28.0(2) ?
    O3 S C1 C8 . . . . 158.69(18) ?
    C10 S C1 C8 . . . . -86.8(2) ?
    O2 S C1 C2 . . . . -154.43(17) ?
    O3 S C1 C2 . . . . -23.7(2) ?
    C10 S C1 C2 . . . . 90.80(19) ?
    C8 C1 C2 C3 . . . . 177.7(2) ?
    S C1 C2 C3 . . . . -0.3(3) ?
    C8 C1 C2 C7 . . . . -0.6(2) ?
    S C1 C2 C7 . . . . -178.53(15) ?
    C7 C2 C3 C4 . . . . 0.3(3) ?
    C1 C2 C3 C4 . . . . -177.8(2) ?
    C2 C3 C4 C5 . . . . -0.6(3) ?
    C2 C3 C4 Br . . . . 178.41(14) ?
    C3 C4 C5 C6 . . . . 0.6(3) ?
    Br C4 C5 C6 . . . . -178.47(15) ?
    C4 C5 C6 C7 . . . . -0.1(3) ?
    C5 C6 C7 O1 . . . . 178.37(18) ?
    C5 C6 C7 C2 . . . . -0.2(3) ?
    C8 O1 C7 C6 . . . . -178.15(19) ?
    C8 O1 C7 C2 . . . . 0.6(2) ?
    C3 C2 C7 C6 . . . . 0.1(3) ?
    C1 C2 C7 C6 . . . . 178.73(19) ?
    C3 C2 C7 O1 . . . . -178.63(16) ?
    C1 C2 C7 O1 . . . . 0.0(2) ?
    C7 O1 C8 C1 . . . . -1.0(2) ?
    C7 O1 C8 C9 . . . . 177.27(18) ?
    C2 C1 C8 O1 . . . . 0.9(2) ?
    S C1 C8 O1 . . . . 178.94(14) ?
    C2 C1 C8 C9 . . . . -176.8(2) ?
    S C1 C8 C9 . . . . 1.2(4) ?
    O2 S C10 C11 . . . . -12.64(18) ?
    O3 S C10 C11 . . . . -143.12(15) ?
    C1 S C10 C11 . . . . 103.12(17) ?
    O2 S C10 C15 . . . . 166.35(15) ?
    O3 S C10 C15 . . . . 35.87(18) ?
    C1 S C10 C15 . . . . -77.89(17) ?
    C15 C10 C11 C12 . . . . -0.3(3) ?
    S C10 C11 C12 . . . . 178.67(17) ?
    C10 C11 C12 C13 . . . . 1.0(3) ?
    C11 C12 C13 F . . . . 179.4(2) ?
    C11 C12 C13 C14 . . . . -0.6(4) ?
    F C13 C14 C15 . . . . 179.46(19) ?
    C12 C13 C14 C15 . . . . -0.5(3) ?
    C13 C14 C15 C10 . . . . 1.2(3) ?
    C11 C10 C15 C14 . . . . -0.8(3) ?
    S C10 C15 C14 . . . . -179.79(15) ?
loop_
    _geom_hbond_atom_site_label_D
    _geom_hbond_atom_site_label_H
    _geom_hbond_atom_site_label_A
    _geom_hbond_site_symmetry_A
    _geom_hbond_distance_DH
    _geom_hbond_distance_HA
    _geom_hbond_distance_DA
    _geom_hbond_angle_DHA
    C15 H15 O3 2_666 0.95 2.49 3.362(3) 152.1
    C11 H11 O2 2_665 0.95 2.67 3.345(3) 128.2
