# Supplementary material for: 5-Bromo-3-(4-fluoro­phenyl­sulfon­yl)-2-methyl-1-benzofuran
Source: Acta Crystallogr Sect E Struct Rep Online. 2010 Jul 17;66(Pt 8):o2049. doi: 10.1107/S1600536810027741 (PMC3007450; doi:10.1107/S1600536810027741)
Supplement: Supplementary file 2 [file e-66-o2049-Isup2.hkl]

# 
# h,k,l, Fc-squared, Fo-squared, sigma(Fo-squared) and status flag 
# 
data_I
_shelx_title ' 1025 IN P-1' 
_shelx_refln_list_code          4 
_shelx_F_calc_maximum      138.24 
_exptl_crystal_F_000       368.00 
_reflns_d_resolution_high  0.7690 
 
loop_ 
 _symmetry_equiv_pos_as_xyz 
 'x, y, z' 
 '-x, -y, -z' 
 
_cell_length_a     7.4519 
_cell_length_b     9.2313 
_cell_length_c    11.4570 
_cell_angle_alpha  70.652 
_cell_angle_beta   78.495 
_cell_angle_gamma  68.371 
 
_shelx_F_squared_multiplier     1.000 
 
loop_ 
 _refln_index_h 
 _refln_index_k 
 _refln_index_l 
 _refln_F_squared_calc 
 _refln_F_squared_meas 
 _refln_F_squared_sigma 
 _refln_observed_status 
   1   0   0     1241.95     1255.93     29.24 o 
   2   0   0     7243.95     6194.77    129.28 o 
   3   0   0      334.86      406.13     14.68 o 
   4   0   0      458.78      443.23      8.05 o 
   5   0   0        1.09        6.28      1.25 o 
   6   0   0       51.72       60.61      4.72 o 
   7   0   0      135.82      142.86      6.73 o 
   8   0   0      240.74      230.95      9.48 o 
  -8   1   0        3.64        4.60      3.93 o 
  -7   1   0       27.79       31.78      3.94 o 
  -6   1   0      874.38      924.80     23.83 o 
  -5   1   0       15.78       15.72      1.63 o 
  -4   1   0      352.92      359.58      7.15 o 
  -3   1   0      616.40      621.17     13.31 o 
  -2   1   0     2020.96     1913.58     32.61 o 
  -1   1   0      524.70      572.05     10.58 o 
   0   1   0     1197.99     1121.26     19.50 o 
   1   1   0     1805.51     1694.52     41.40 o 
   2   1   0    16199.76    13102.55    210.52 o 
   3   1   0     1234.95     1305.35     24.47 o 
   4   1   0     3483.92     3603.26     69.83 o 
   5   1   0      345.86      349.14     10.11 o 
   6   1   0       94.78       96.28      3.53 o 
   7   1   0       23.36       27.45      4.10 o 
   8   1   0      131.82      135.90      7.13 o 
   9   1   0        9.20       11.67      4.35 o 
  -8   2   0      240.73      243.75     13.23 o 
  -7   2   0      112.39      104.67      6.23 o 
  -6   2   0        1.24        3.18      2.83 o 
  -5   2   0      213.11      218.27      6.30 o 
  -4   2   0      112.05      112.68      3.80 o 
  -3   2   0      344.96      344.19      6.72 o 
  -2   2   0      194.19      177.73      3.52 o 
  -1   2   0    19109.63    16347.99    365.36 o 
   0   2   0     6456.64     5744.17     96.98 o 
   1   2   0     4391.77     3832.20     64.72 o 
   2   2   0    19033.79    15501.80    281.33 o 
   3   2   0       79.66       69.17      2.08 o 
   4   2   0      737.84      802.51     25.88 o 
   5   2   0      257.00      252.53      9.94 o 
   6   2   0      181.67      195.79      9.20 o 
   7   2   0       97.70      101.36      4.69 o 
   8   2   0       44.84       47.89      4.64 o 
   9   2   0      198.26      210.35      9.28 o 
  -7   3   0       77.53       80.91      5.83 o 
  -6   3   0       31.20       32.24      3.93 o 
  -5   3   0       68.30       68.73      4.25 o 
  -4   3   0        4.20        6.39      1.43 o 
  -3   3   0      534.38      495.18      9.85 o 
  -2   3   0       71.22       81.53      2.23 o 
  -1   3   0       36.07       64.30      1.72 o 
   0   3   0      175.37      214.47      4.10 o 
   1   3   0     1220.73     1229.46     20.85 o 
   2   3   0       39.20       20.47      1.80 o 
   3   3   0     8560.57     7649.28    129.66 o 
   4   3   0     2305.36     2402.11     57.47 o 
   5   3   0      306.49      325.12      6.94 o 
   6   3   0       69.09       69.91      5.06 o 
   7   3   0      367.54      377.67      9.69 o 
   8   3   0        2.86        4.99      3.51 o 
   9   3   0        1.43       -0.40      3.94 o 
  -7   4   0        1.72        2.58      3.96 o 
  -6   4   0       20.63       27.74      3.85 o 
  -5   4   0        9.91        8.75      2.97 o 
  -4   4   0      140.08      136.90      5.05 o 
  -3   4   0      923.01      934.58     17.71 o 
  -2   4   0      847.90      880.55     15.01 o 
  -1   4   0     1210.75     1170.49     18.57 o 
   0   4   0     2238.44     2341.34     38.08 o 
   1   4   0     4520.47     4313.14     72.74 o 
   2   4   0       25.47       27.71      1.80 o 
   3   4   0       71.21       91.46      2.44 o 
   4   4   0      185.64      188.88      6.12 o 
   5   4   0      863.67      904.95     16.20 o 
   6   4   0      122.66      131.35      5.32 o 
   7   4   0        3.48        3.99      2.37 o 
   8   4   0       25.85       23.44      3.83 o 
   9   4   0       37.67       40.75      4.98 o 
  -6   5   0      166.09      176.19      8.15 o 
  -5   5   0       63.63       61.85      4.49 o 
  -4   5   0       79.94       82.29      4.66 o 
  -3   5   0      224.34      246.22      9.83 o 
  -2   5   0      393.76      380.20      7.52 o 
  -1   5   0      353.49      338.31      6.37 o 
   0   5   0      432.23      443.52      7.95 o 
   1   5   0       66.56       68.56      2.15 o 
   2   5   0     5978.41     5827.76    105.65 o 
   3   5   0      609.05      643.51     21.45 o 
   4   5   0      454.00      471.50      8.96 o 
   5   5   0      224.77      247.85     10.58 o 
   6   5   0        3.31        4.85      1.93 o 
   7   5   0       23.78       29.83      2.96 o 
   8   5   0        2.52        1.96      3.34 o 
   9   5   0        7.35        8.39      4.18 o 
  -5   6   0       23.86       31.21      5.03 o 
  -4   6   0      641.28      621.91     22.71 o 
  -3   6   0        1.94        8.91      3.30 o 
  -2   6   0      406.12      371.75     14.66 o 
  -1   6   0      170.01      188.11      5.50 o 
   0   6   0     1792.04     1811.43     34.00 o 
   1   6   0       21.92       26.74      1.74 o 
   2   6   0      148.25      138.67      3.64 o 
   3   6   0       24.75       28.79      2.37 o 
   4   6   0      673.91      673.63     13.70 o 
   5   6   0      122.71      123.24      4.63 o 
   6   6   0       25.42       41.08      2.95 o 
   7   6   0       47.82       59.25      4.18 o 
   8   6   0       52.05       44.46      4.35 o 
   9   6   0       21.65       23.05      5.84 o 
  -5   7   0       16.72       15.63      4.90 o 
  -4   7   0        1.33        1.91      3.93 o 
  -3   7   0      128.88      133.86      6.28 o 
  -2   7   0      404.61      409.55     12.27 o 
  -1   7   0      151.30      149.81      5.52 o 
   0   7   0      396.72      389.60     10.42 o 
   1   7   0      309.19      288.53     10.84 o 
   2   7   0      625.80      674.34     16.48 o 
   3   7   0      573.29      572.08     17.32 o 
   4   7   0     1248.26     1254.41     39.36 o 
   5   7   0       25.41       18.82      4.85 o 
   6   7   0       53.29       54.80      3.40 o 
   7   7   0      104.09      107.99      6.35 o 
   8   7   0       28.45       30.06      5.91 o 
  -4   8   0       35.99       34.11      5.34 o 
  -3   8   0       30.65       36.68      4.78 o 
  -2   8   0       67.22       63.83      4.57 o 
  -1   8   0      179.54      168.54      9.41 o 
   0   8   0       16.87       23.38      2.92 o 
   1   8   0      205.51      207.13      7.12 o 
   2   8   0      469.00      501.96     14.16 o 
   3   8   0        5.69        4.88      2.22 o 
   4   8   0       18.26       14.77      2.32 o 
   5   8   0      147.45      144.87      9.14 o 
   6   8   0      281.36      301.79     15.62 o 
   7   8   0       12.11        8.94      4.28 o 
   8   8   0        9.81       12.71      7.73 o 
  -2   9   0       12.68        9.76      7.55 o 
  -1   9   0      254.85      268.74     13.26 o 
   0   9   0      126.15      130.34      8.20 o 
   1   9   0      120.86      111.56      7.42 o 
   2   9   0       36.18       28.77      4.40 o 
   3   9   0      485.30      502.99     17.97 o 
   4   9   0       80.74      102.56      6.01 o 
   5   9   0       45.88       46.18      5.24 o 
   6   9   0        0.52        4.72      3.93 o 
   7   9   0      101.54       98.11      7.76 o 
  -1  10   0       34.80       33.70      9.21 o 
   0  10   0       50.97       52.35      6.48 o 
   1  10   0      184.19      196.45     11.93 o 
   2  10   0       41.06       50.00      5.83 o 
   3  10   0        2.94        0.86      4.17 o 
   4  10   0        4.09        7.84      3.79 o 
   5  10   0       13.69       20.04      5.00 o 
   6  10   0        4.15        7.81      4.85 o 
   1  11   0        1.96        0.37      8.47 o 
   2  11   0       31.33       34.59     10.96 o 
   3  11   0       36.01       45.80      7.74 o 
   4  11   0       17.33        8.84      6.25 o 
  -3 -11   1       44.85       37.93     12.15 o 
  -6 -10   1       92.70       98.25     12.52 o 
  -5 -10   1      131.84      112.34     11.69 o 
  -4 -10   1        6.84       10.53      5.59 o 
  -3 -10   1        4.61        4.73      5.21 o 
  -2 -10   1      196.09      218.08     18.69 o 
  -1 -10   1        0.76       -1.10      5.34 o 
   0 -10   1       51.52       55.04      9.85 o 
   1 -10   1       33.63       28.54     12.52 o 
  -7  -9   1       19.90       20.48      6.49 o 
  -6  -9   1        2.04        1.42      5.20 o 
  -5  -9   1       92.62       80.81      8.18 o 
  -4  -9   1       97.69       80.10     12.89 o 
  -3  -9   1       81.53       77.80      8.10 o 
  -2  -9   1       53.63       67.57     17.77 o 
  -1  -9   1        2.96        2.15      4.97 o 
   0  -9   1        6.43        7.14      5.18 o 
   1  -9   1       83.89       93.74      7.22 o 
   2  -9   1       63.46       72.86      7.93 o 
  -8  -8   1        8.60       10.15      6.18 o 
  -7  -8   1       66.52       75.43      8.45 o 
  -6  -8   1      213.90      182.58     21.27 o 
  -5  -8   1       30.16       24.99      5.21 o 
  -4  -8   1       76.28       47.14      9.21 o 
  -3  -8   1       28.39       34.95      6.91 o 
  -2  -8   1        8.06        8.63      3.25 o 
  -1  -8   1       91.49       91.53      6.22 o 
   0  -8   1      355.76      346.72     13.34 o 
   1  -8   1       19.78       12.27      3.91 o 
   2  -8   1       29.18       26.66      4.71 o 
   3  -8   1      281.88      277.99     14.05 o 
  -8  -7   1       22.08       19.05      4.88 o 
  -7  -7   1       68.49       71.72      6.03 o 
  -6  -7   1        0.36        4.21      3.55 o 
  -5  -7   1      104.51      108.16      7.70 o 
  -4  -7   1        0.18        1.04      2.35 o 
  -3  -7   1      468.63      457.73     14.56 o 
  -2  -7   1       47.70       31.45      6.02 o 
  -1  -7   1      236.75      240.46      8.41 o 
   0  -7   1      264.82      298.05      9.98 o 
   1  -7   1      117.22      135.55      7.26 o 
   2  -7   1        1.00        0.57      2.19 o 
   3  -7   1       64.34       65.49      4.26 o 
   4  -7   1       20.44       18.97      7.00 o 
  -9  -6   1      121.49      115.12      9.10 o 
  -8  -6   1      146.12      131.46      7.09 o 
  -7  -6   1      102.58       92.78      5.71 o 
  -6  -6   1        1.14        3.19      2.72 o 
  -5  -6   1      626.00      616.50     19.04 o 
  -4  -6   1       46.67       46.10      5.18 o 
  -3  -6   1       27.19       26.70      2.61 o 
  -2  -6   1      610.49      595.76     21.17 o 
  -1  -6   1     1710.87     1707.22     33.89 o 
   0  -6   1      101.97      108.62      5.47 o 
   1  -6   1       13.82       18.68      2.01 o 
   2  -6   1      138.86      130.81      4.88 o 
   3  -6   1       43.23       45.71      3.59 o 
   4  -6   1        2.88        2.17      2.81 o 
   5  -6   1       70.57       73.20      6.38 o 
  -9  -5   1        9.26       12.63      5.61 o 
  -8  -5   1      710.05      674.29     23.16 o 
  -7  -5   1      183.93      188.88      6.90 o 
  -6  -5   1      629.54      600.67     14.40 o 
  -5  -5   1       30.00       39.21      4.20 o 
  -4  -5   1     1078.97     1105.27     18.80 o 
  -3  -5   1      645.26      637.99     16.68 o 
  -2  -5   1       29.86       37.83      1.47 o 
  -1  -5   1       90.47      115.88      6.30 o 
   0  -5   1     1208.05     1259.83     22.76 o 
   1  -5   1      158.73      170.72      3.83 o 
   2  -5   1     1159.20     1221.85     23.71 o 
   3  -5   1        6.55       12.81      2.07 o 
   4  -5   1      478.21      440.19     12.29 o 
   5  -5   1        0.77        1.16      3.67 o 
   6  -5   1       84.29       92.79      7.39 o 
  -9  -4   1       48.90       51.69      6.94 o 
  -8  -4   1      104.90       89.51      4.81 o 
  -7  -4   1       55.58       45.76      3.67 o 
  -6  -4   1     2251.78     2230.08     45.57 o 
  -5  -4   1      264.33      260.20     11.90 o 
  -4  -4   1      376.23      381.73      7.32 o 
  -3  -4   1       60.25       62.82      3.15 o 
  -2  -4   1     3133.04     3110.98     50.92 o 
  -1  -4   1       25.33       28.90      1.98 o 
   0  -4   1     2650.84     2727.48     46.15 o 
   1  -4   1       94.24      105.51      2.43 o 
   2  -4   1      578.14      561.68     10.89 o 
   3  -4   1      645.86      675.71     13.89 o 
   4  -4   1      765.81      765.96     19.52 o 
   5  -4   1       39.42       30.48      3.29 o 
   6  -4   1       78.07       75.43      5.34 o 
   7  -4   1       58.96       57.40      5.12 o 
  -9  -3   1       80.03       79.71      5.96 o 
  -8  -3   1      122.18      122.05      6.59 o 
  -7  -3   1       72.05       65.26      3.84 o 
  -6  -3   1     1123.55     1116.99     23.65 o 
  -5  -3   1      131.63      142.79      7.80 o 
  -4  -3   1     4431.49     4472.19     75.60 o 
  -3  -3   1       54.83       47.81      2.05 o 
  -2  -3   1     1351.06     1272.25     21.23 o 
  -1  -3   1       11.93        8.71      1.07 o 
   0  -3   1       42.40       52.13      1.72 o 
   1  -3   1     2203.78     2304.28     40.80 o 
   2  -3   1     5732.06     5746.70    103.00 o 
   3  -3   1      758.40      746.32     13.56 o 
   4  -3   1      529.03      549.23     12.51 o 
   5  -3   1      816.14      810.08     21.06 o 
   6  -3   1      513.87      512.49     15.77 o 
   7  -3   1       26.51       25.55      4.27 o 
  -9  -2   1        4.80        1.37      4.05 o 
  -8  -2   1       45.27       42.04      4.24 o 
  -7  -2   1       60.80       63.77      3.77 o 
  -6  -2   1      151.77      170.40     10.66 o 
  -5  -2   1       81.38       70.40      3.45 o 
  -4  -2   1     5785.46     5796.03    102.71 o 
  -3  -2   1      577.57      572.87     16.06 o 
  -2  -2   1     2193.25     2319.05     36.09 o 
  -1  -2   1     4428.23     3864.61    107.05 o 
   0  -2   1     2708.13     2487.98     53.11 o 
   1  -2   1      365.70      382.22      7.19 o 
   2  -2   1      151.90      166.93      3.67 o 
   3  -2   1     1225.26     1218.35     21.36 o 
   4  -2   1      945.90      955.98     17.11 o 
   5  -2   1      802.45      828.19     21.92 o 
   6  -2   1       81.05       85.55      5.46 o 
   7  -2   1      626.48      618.49     18.71 o 
   8  -2   1       16.52       21.79      4.60 o 
  -9  -1   1        8.74        6.75      4.25 o 
  -8  -1   1      102.00      106.55      6.93 o 
  -7  -1   1      440.02      436.40     12.76 o 
  -6  -1   1        7.03       12.57      2.10 o 
  -5  -1   1      537.68      544.49     11.52 o 
  -4  -1   1        5.69       14.04      2.12 o 
  -3  -1   1     2128.15     2084.25     37.02 o 
  -2  -1   1     9791.98     8449.49    150.61 o 
  -1  -1   1       19.99       22.24      0.73 o 
   0  -1   1      768.67      808.39     17.50 o 
   1  -1   1    10933.56     9534.09    178.23 o 
   2  -1   1      100.65      104.95      2.62 o 
   3  -1   1     2185.54     2199.08     37.66 o 
   4  -1   1      135.56      133.76      4.18 o 
   5  -1   1     1062.80     1066.21     19.27 o 
   6  -1   1       36.21       41.73      3.73 o 
   7  -1   1      678.08      694.75     25.19 o 
   8  -1   1       63.19       61.45      5.19 o 
  -8   0   1       19.44       22.67      4.24 o 
  -7   0   1        4.50        2.75      3.06 o 
  -6   0   1      193.95      189.28      5.71 o 
  -5   0   1     1256.75     1275.54     22.55 o 
  -4   0   1       34.58       31.84      3.38 o 
  -3   0   1      135.89      138.38      3.25 o 
  -2   0   1       12.96       12.17      1.18 o 
  -1   0   1     3034.62     2709.86     47.38 o 
   0   0   1       51.01       55.24      2.76 o 
   1   0   1       20.12       24.06      1.62 o 
   2   0   1        6.12        8.03      0.90 o 
   3   0   1      848.29      825.85     14.60 o 
   4   0   1     1030.06     1086.94     19.78 o 
   5   0   1      968.05      976.64     16.84 o 
   6   0   1        2.56        3.46      2.00 o 
   7   0   1       40.27       45.67      4.05 o 
   8   0   1       42.20       48.64      4.95 o 
  -8   1   1      174.13      183.09      8.69 o 
  -7   1   1      189.78      187.67      8.09 o 
  -6   1   1      316.77      322.50      8.90 o 
  -5   1   1       13.51       17.17      2.61 o 
  -4   1   1     1877.40     1948.78     33.52 o 
  -3   1   1     1085.88     1081.66     18.97 o 
  -2   1   1      157.78      143.82      3.55 o 
  -1   1   1     3954.76     3595.75     68.19 o 
   0   1   1      245.10      246.84      4.04 o 
   1   1   1      353.38      352.74      6.74 o 
   2   1   1     2423.54     2468.76     44.60 o 
   3   1   1     1953.53     1948.79     42.86 o 
   4   1   1      845.01      903.07     16.08 o 
   5   1   1        2.23        3.34      1.22 o 
   6   1   1      554.24      585.39     12.73 o 
   7   1   1      606.42      619.95     18.50 o 
   8   1   1        5.19        3.96      3.56 o 
   9   1   1       12.17       12.48      4.51 o 
  -8   2   1       23.49       23.90      4.63 o 
  -7   2   1        5.54        4.77      3.59 o 
  -6   2   1      209.37      218.98      9.94 o 
  -5   2   1       18.93       21.61      2.40 o 
  -4   2   1      998.46     1024.18     18.33 o 
  -3   2   1       18.86       22.45      1.92 o 
  -2   2   1     3768.99     3811.28     79.81 o 
  -1   2   1     6472.73     5533.31     86.03 o 
   0   2   1     1069.56     1045.95     16.32 o 
   1   2   1      624.17      660.76     15.75 o 
   2   2   1       49.73       55.26      1.84 o 
   3   2   1      561.72      585.55     10.06 o 
   4   2   1     1714.87     1705.30     29.73 o 
   5   2   1       51.49       61.78      4.17 o 
   6   2   1      195.49      214.30      5.20 o 
   7   2   1      107.01      112.42      8.48 o 
   8   2   1       74.06       75.47      5.44 o 
   9   2   1        8.95        8.63      4.26 o 
  -7   3   1      123.83      120.60      6.76 o 
  -6   3   1      373.01      362.91     12.08 o 
  -5   3   1        0.88        2.23      2.31 o 
  -4   3   1      479.89      506.15      9.86 o 
  -3   3   1       79.14       75.60      2.44 o 
  -2   3   1     5936.55     5955.40    108.62 o 
  -1   3   1      222.58      260.23      4.57 o 
   0   3   1     2093.55     2207.83     35.76 o 
   1   3   1     4418.68     3871.59     62.66 o 
   2   3   1     1707.23     1633.34     27.75 o 
   3   3   1      752.26      804.51     15.04 o 
   4   3   1       14.20       11.63      1.10 o 
   5   3   1      132.87      149.56      7.17 o 
   6   3   1     1069.19     1081.00     22.31 o 
   7   3   1      112.18      103.44      6.70 o 
   8   3   1      114.18      115.45      6.60 o 
   9   3   1        0.60       -2.00      3.91 o 
  -7   4   1        2.76        0.28      3.82 o 
  -6   4   1       23.91       18.40      3.76 o 
  -5   4   1      266.04      277.55      9.78 o 
  -4   4   1      363.91      376.02     10.01 o 
  -3   4   1      340.14      362.41      7.47 o 
  -2   4   1      315.09      301.45      5.82 o 
  -1   4   1     2459.73     2450.34     38.05 o 
   0   4   1     3381.76     3612.43     58.30 o 
   1   4   1     1739.33     1750.82     28.64 o 
   2   4   1      497.31      564.05     12.36 o 
   3   4   1     1084.06     1032.33     18.05 o 
   4   4   1       55.65       54.14      2.87 o 
   5   4   1      924.25      968.81     17.44 o 
   6   4   1       14.34       13.48      1.79 o 
   7   4   1       35.71       38.62      3.44 o 
   8   4   1        8.57        6.81      3.43 o 
   9   4   1      173.26      186.16      8.86 o 
  -6   5   1      144.47      141.59      7.37 o 
  -5   5   1       42.29       39.00      4.07 o 
  -4   5   1       92.01       79.78      4.53 o 
  -3   5   1      403.77      442.61      9.33 o 
  -2   5   1      858.50      898.70     14.78 o 
  -1   5   1      467.71      469.22      8.11 o 
   0   5   1       19.63       28.49      2.70 o 
   1   5   1     1552.55     1593.66     26.22 o 
   2   5   1       34.90       32.83      2.07 o 
   3   5   1     1728.46     1766.89     30.29 o 
   4   5   1      216.71      234.70      7.85 o 
   5   5   1      609.48      614.00     11.61 o 
   6   5   1      200.86      209.72     10.26 o 
   7   5   1      356.13      387.58      9.89 o 
   8   5   1       91.74       95.98      6.19 o 
   9   5   1        0.92       -0.83      3.74 o 
  -5   6   1      105.75      102.89      7.94 o 
  -4   6   1       32.08       32.81      4.97 o 
  -3   6   1       13.29       13.61      2.22 o 
  -2   6   1       91.82       96.47      3.36 o 
  -1   6   1      162.97      188.79      4.47 o 
   0   6   1      275.19      248.17      6.04 o 
   1   6   1     1212.30     1264.14     21.10 o 
   2   6   1      377.50      406.23     16.47 o 
   3   6   1      630.88      696.57     11.44 o 
   4   6   1      456.96      448.09     12.96 o 
   5   6   1      620.69      624.42     13.09 o 
   6   6   1        5.96        8.46      2.09 o 
   7   6   1       44.23       50.68      3.58 o 
   8   6   1      135.05      145.96      7.36 o 
   9   6   1      126.24      130.32      8.57 o 
  -5   7   1       61.41       52.39      6.18 o 
  -4   7   1       32.13       29.76      5.13 o 
  -3   7   1       85.08       72.81      6.23 o 
  -2   7   1       58.34       60.49      3.87 o 
  -1   7   1       69.60       74.72      4.03 o 
   0   7   1       25.80       26.37      3.23 o 
   1   7   1      284.57      287.18      7.75 o 
   2   7   1      677.74      698.11     16.58 o 
   3   7   1      554.31      608.45     12.72 o 
   4   7   1        5.01        6.10      1.74 o 
   5   7   1       15.23       26.38      2.31 o 
   6   7   1       94.39       88.15      5.00 o 
   7   7   1      124.40      130.74      5.48 o 
   8   7   1       22.37       18.81      4.03 o 
   9   7   1        0.26       -4.01      4.01 o 
  -4   8   1      184.47      168.29      9.87 o 
  -3   8   1        7.71        9.72      4.56 o 
  -2   8   1        4.03        2.83      3.98 o 
  -1   8   1       84.66       84.98      4.99 o 
   0   8   1      243.65      238.63     14.16 o 
   1   8   1       97.77      110.24      5.62 o 
   2   8   1      160.76      169.38      8.82 o 
   3   8   1      153.08      120.29      5.24 o 
   4   8   1      133.90      143.76      9.69 o 
   5   8   1       95.40      111.58      5.56 o 
   6   8   1       53.63       57.96      4.31 o 
   7   8   1       14.40       18.17      4.20 o 
   8   8   1       11.11       14.08      4.51 o 
  -3   9   1       56.31       64.56      6.41 o 
  -2   9   1       80.64       85.53      7.13 o 
  -1   9   1        6.32        4.82      4.16 o 
   0   9   1       48.79       39.65      4.95 o 
   1   9   1      269.93      254.25     22.21 o 
   2   9   1       23.54       29.21      3.26 o 
   3   9   1      151.21      122.74      7.98 o 
   4   9   1       50.36       52.87      4.02 o 
   5   9   1        3.24        3.92      2.93 o 
   6   9   1        1.36        0.50      2.98 o 
   7   9   1       22.75       17.68      4.26 o 
   8   9   1        4.72        7.00      7.73 o 
  -1  10   1       19.08       11.25      4.73 o 
   0  10   1       19.11       19.32      4.56 o 
   1  10   1      136.67      128.93      7.15 o 
   2  10   1        0.56        0.73      3.01 o 
   3  10   1       48.58       41.68      4.12 o 
   4  10   1        2.51        6.30      3.09 o 
   5  10   1      229.51      235.62     14.25 o 
   6  10   1       50.56       68.50     10.13 o 
   7  10   1       14.12       16.20      7.92 o 
   1  11   1        0.92        2.76      8.47 o 
   2  11   1      111.53      103.12     12.71 o 
   3  11   1      117.07      108.58      9.28 o 
   4  11   1        5.83        3.31      8.47 o 
   5  11   1        9.15       11.23      8.47 o 
  -5 -10   2       48.40       44.92      7.43 o 
  -4 -10   2       86.67       77.17      8.40 o 
  -3 -10   2        0.88        0.23      5.35 o 
  -2 -10   2       50.23       59.17      8.07 o 
  -1 -10   2      218.25      212.50     17.59 o 
   0 -10   2       56.45       56.49     10.86 o 
  -7  -9   2        0.36        2.03      9.21 o 
  -6  -9   2       96.74      106.85     10.25 o 
  -5  -9   2        0.70        0.18      4.98 o 
  -4  -9   2      100.18      106.44      9.44 o 
  -3  -9   2       29.83       25.86      5.90 o 
  -2  -9   2       18.97       20.06      5.62 o 
  -1  -9   2      109.86      106.20      9.34 o 
   0  -9   2      188.26      192.43     20.26 o 
   1  -9   2      209.20      205.16     19.43 o 
   2  -9   2        0.69        1.59      6.28 o 
  -7  -8   2        8.11        7.18      5.82 o 
  -6  -8   2       90.72       91.31      8.86 o 
  -5  -8   2        5.67        7.08      4.68 o 
  -4  -8   2      165.18      166.65     10.59 o 
  -3  -8   2      435.47      422.98     20.16 o 
  -2  -8   2      884.46      902.45     38.28 o 
  -1  -8   2        9.66        7.60      4.51 o 
   0  -8   2       95.38       86.73      8.18 o 
   1  -8   2       10.88       12.97      5.01 o 
   2  -8   2      133.63      144.56     11.32 o 
   3  -8   2       21.64       20.55      6.53 o 
  -8  -7   2       97.52       98.72      9.93 o 
  -7  -7   2        0.62       -2.03      5.04 o 
  -6  -7   2        1.69        2.66      4.68 o 
  -5  -7   2       53.15       55.64      6.02 o 
  -4  -7   2     1046.50     1029.08     42.34 o 
  -3  -7   2        0.34        2.11      3.19 o 
  -2  -7   2      100.33      101.50      9.39 o 
  -1  -7   2      518.36      494.44     22.20 o 
   0  -7   2      626.24      588.15     39.87 o 
   1  -7   2      315.23      297.39     23.57 o 
   2  -7   2      253.37      217.80     13.22 o 
   3  -7   2        3.22        4.30      4.98 o 
   4  -7   2       85.93       78.87      6.81 o 
  -8  -6   2       19.56       17.78      4.95 o 
  -7  -6   2       88.80       85.99      6.56 o 
  -6  -6   2      182.48      174.36     11.77 o 
  -5  -6   2      117.14      108.74      6.01 o 
  -4  -6   2        5.26        7.76      3.61 o 
  -3  -6   2      599.64      614.56     21.38 o 
  -2  -6   2     1001.73     1027.41     27.95 o 
  -1  -6   2     1218.58     1275.68     34.33 o 
   0  -6   2      745.50      749.17     29.18 o 
   1  -6   2      731.57      727.06     23.64 o 
   2  -6   2       33.01       28.80      3.70 o 
   3  -6   2      574.77      585.15     20.05 o 
   4  -6   2      133.81      142.64      8.30 o 
   5  -6   2        1.07        3.31      7.00 o 
  -8  -5   2      186.31      174.99     22.83 o 
  -7  -5   2        6.64        5.31      3.74 o 
  -6  -5   2       45.67       36.92      4.36 o 
  -5  -5   2      482.10      510.68     12.97 o 
  -4  -5   2       35.28       40.88      4.70 o 
  -3  -5   2      288.47      283.68      6.52 o 
  -2  -5   2      786.70      813.88     22.45 o 
  -1  -5   2      393.48      386.72      9.39 o 
   0  -5   2        0.61        0.62      1.22 o 
   1  -5   2     2345.14     2310.87     54.97 o 
   2  -5   2      594.21      606.29     17.44 o 
   3  -5   2      921.29      858.46     33.25 o 
   4  -5   2        9.67       11.26      2.69 o 
   5  -5   2      426.00      428.68     14.52 o 
   6  -5   2      152.18      156.52     14.18 o 
  -9  -4   2        6.47        6.75      5.61 o 
  -8  -4   2       27.29       28.68      4.05 o 
  -7  -4   2      103.96      104.28      5.46 o 
  -6  -4   2        5.87       11.29      2.55 o 
  -5  -4   2      220.69      196.86      6.46 o 
  -4  -4   2       14.01       18.21      2.98 o 
  -3  -4   2      662.94      725.76     14.52 o 
  -2  -4   2     2016.37     2075.43     37.71 o 
  -1  -4   2     2627.82     2629.91     52.71 o 
   0  -4   2      431.37      443.77      9.70 o 
   1  -4   2      513.25      502.80     10.47 o 
   2  -4   2      125.81      116.98      3.22 o 
   3  -4   2     1923.34     1955.71     46.52 o 
   4  -4   2        7.36        6.82      2.16 o 
   5  -4   2      233.55      238.66      7.99 o 
   6  -4   2      100.16       88.88      5.68 o 
   7  -4   2       45.28       51.55      5.57 o 
  -9  -3   2        0.54        0.99      5.35 o 
  -8  -3   2       70.19       72.26      5.19 o 
  -7  -3   2      101.62      101.32      4.41 o 
  -6  -3   2       31.01       30.24      3.34 o 
  -5  -3   2       26.34       22.40      2.66 o 
  -4  -3   2      195.24      165.70      5.58 o 
  -3  -3   2     2369.67     2374.72     43.36 o 
  -2  -3   2       27.74       20.71      1.39 o 
  -1  -3   2       55.29       44.78      1.94 o 
   0  -3   2     1068.63      990.17     22.62 o 
   1  -3   2     1403.21     1344.65     26.46 o 
   2  -3   2      392.76      413.05      7.54 o 
   3  -3   2      376.45      374.74      8.15 o 
   4  -3   2      145.64      145.21      5.24 o 
   5  -3   2     1058.10     1052.07     26.28 o 
   6  -3   2      138.13      130.34      6.11 o 
   7  -3   2      191.72      198.59      8.36 o 
  -9  -2   2       38.58       45.70      6.76 o 
  -8  -2   2      101.62       96.79      5.00 o 
  -7  -2   2      112.75      115.96      4.86 o 
  -6  -2   2      447.36      444.52     11.55 o 
  -5  -2   2       87.75       87.15      4.81 o 
  -4  -2   2      377.47      371.34      7.45 o 
  -3  -2   2     1044.22     1067.19     21.02 o 
  -2  -2   2     4234.13     3996.20     88.80 o 
  -1  -2   2      943.12      992.59     19.90 o 
   0  -2   2     2962.25     2766.80     59.17 o 
   1  -2   2       20.78       26.42      1.26 o 
   2  -2   2      298.28      277.04      5.32 o 
   3  -2   2       70.65       74.99      2.57 o 
   4  -2   2      611.34      610.33     12.65 o 
   5  -2   2       97.88      102.23      4.74 o 
   6  -2   2      103.72       96.86      5.09 o 
   7  -2   2       10.31       10.93      3.71 o 
   8  -2   2      255.65      257.13     10.22 o 
  -8  -1   2      270.41      270.12     11.94 o 
  -7  -1   2        1.50        5.95      2.53 o 
  -6  -1   2      274.78      281.11     11.41 o 
  -5  -1   2      164.31      147.02      4.55 o 
  -4  -1   2     1014.23      943.85     15.55 o 
  -3  -1   2       11.04       24.92      2.53 o 
  -2  -1   2      312.13      267.90      5.60 o 
  -1  -1   2       16.16       18.41      1.58 o 
   0  -1   2     3280.71     2921.16     59.95 o 
   1  -1   2     4803.63     4374.56    102.71 o 
   2  -1   2     2298.09     2253.78     41.42 o 
   3  -1   2        2.17        3.92      0.81 o 
   4  -1   2      318.21      323.21      6.49 o 
   5  -1   2      457.65      457.63     15.33 o 
   6  -1   2      492.86      486.14     14.36 o 
   7  -1   2      119.06      119.47      6.51 o 
   8  -1   2        2.94        5.78      3.98 o 
  -8   0   2        5.11        4.35      3.78 o 
  -7   0   2      164.03      175.10      6.30 o 
  -6   0   2      501.60      535.93     12.97 o 
  -5   0   2     1336.64     1415.92     27.50 o 
  -4   0   2      373.29      400.25      8.47 o 
  -3   0   2     1846.24     1843.28     32.78 o 
  -2   0   2      825.77      810.63     13.39 o 
  -1   0   2     3656.47     3075.45     61.49 o 
   0   0   2     5122.62     4365.96    188.93 o 
   1   0   2      236.79      244.02      5.53 o 
   2   0   2      369.03      408.47      9.33 o 
   3   0   2     4719.80     4370.72     82.30 o 
   4   0   2      358.20      319.49      7.72 o 
   5   0   2      479.59      525.66      9.98 o 
   6   0   2        5.29        5.25      2.12 o 
   7   0   2      243.07      249.79      9.31 o 
   8   0   2      317.50      316.08     11.52 o 
  -8   1   2        0.05        0.87      3.70 o 
  -7   1   2      118.20      110.56      6.15 o 
  -6   1   2      177.64      184.57      5.93 o 
  -5   1   2      165.66      182.67      5.27 o 
  -4   1   2      266.81      294.77      8.24 o 
  -3   1   2     2833.82     2802.76     47.76 o 
  -2   1   2     1204.05     1183.43     18.96 o 
  -1   1   2     3217.27     2994.97     49.16 o 
   0   1   2     4043.94     3426.94     72.51 o 
   1   1   2     5300.64     4710.14     92.56 o 
   2   1   2     2330.25     2217.82     36.78 o 
   3   1   2     1802.31     1755.45     29.84 o 
   4   1   2       26.56       22.85      1.79 o 
   5   1   2     1382.75     1437.47     26.43 o 
   6   1   2        8.36       15.10      2.90 o 
   7   1   2      376.88      378.57     22.76 o 
   8   1   2       69.23       78.07      5.62 o 
   9   1   2        2.56        2.31      4.36 o 
  -8   2   2       10.15        9.72      4.41 o 
  -7   2   2        2.38        2.21      3.51 o 
  -6   2   2      421.67      406.92     10.94 o 
  -5   2   2      933.54      964.42     20.57 o 
  -4   2   2      109.22      116.03      3.33 o 
  -3   2   2     1155.02     1216.24     20.36 o 
  -2   2   2       28.54       19.00      0.97 o 
  -1   2   2     4665.22     4183.32     73.81 o 
   0   2   2     2619.81     2399.60     37.92 o 
   1   2   2     2352.71     2341.09     37.44 o 
   2   2   2     1459.57     1463.39     26.39 o 
   3   2   2     1094.16     1106.43     18.30 o 
   4   2   2       93.46       98.75      5.54 o 
   5   2   2     1176.67     1157.30     20.54 o 
   6   2   2        1.53        2.72      1.68 o 
   7   2   2      488.93      517.23     16.86 o 
   8   2   2      124.27      128.29      6.97 o 
   9   2   2      275.66      273.32     10.94 o 
  -7   3   2       37.21       37.06      4.52 o 
  -6   3   2       17.44       14.71      3.54 o 
  -5   3   2       10.43       10.35      2.24 o 
  -4   3   2      650.67      642.73     12.70 o 
  -3   3   2      994.25     1022.93     17.32 o 
  -2   3   2      544.70      547.95      9.15 o 
  -1   3   2      292.60      305.37      5.53 o 
   0   3   2      880.15      871.92     13.85 o 
   1   3   2     1905.08     1856.14     30.18 o 
   2   3   2     1353.53     1383.92     23.59 o 
   3   3   2      661.57      655.54     17.69 o 
   4   3   2       33.35       30.85      2.13 o 
   5   3   2       24.53       24.93      2.51 o 
   6   3   2     1151.86     1194.70     22.13 o 
   7   3   2       94.19       89.64      4.66 o 
   8   3   2        9.49       10.49      3.54 o 
   9   3   2        5.32        2.94      4.07 o 
  -7   4   2       81.95       82.93      5.98 o 
  -6   4   2      239.02      229.05      9.07 o 
  -5   4   2        0.74       -0.33      2.45 o 
  -4   4   2      342.14      347.98      8.26 o 
  -3   4   2       20.79       20.72      1.54 o 
  -2   4   2       19.28       22.47      1.31 o 
  -1   4   2      935.36     1037.80     16.59 o 
   0   4   2      959.91      899.55     14.40 o 
   1   4   2      210.07      201.15      8.39 o 
   2   4   2      132.55      136.80      3.06 o 
   3   4   2       26.63       38.68      1.97 o 
   4   4   2     1684.36     1737.73     29.80 o 
   5   4   2      554.88      557.84     15.82 o 
   6   4   2        9.59       14.08      1.69 o 
   7   4   2        1.22        1.62      2.50 o 
   8   4   2      288.32      303.19     10.97 o 
   9   4   2       51.54       50.84      5.22 o 
  -6   5   2        2.24        0.86      3.68 o 
  -5   5   2      129.98      128.94      6.59 o 
  -4   5   2      147.64      147.79      5.98 o 
  -3   5   2     1168.77     1202.52     21.44 o 
  -2   5   2     1542.89     1490.34     23.84 o 
  -1   5   2       55.51       59.14      2.41 o 
   0   5   2       57.60       57.42      1.99 o 
   1   5   2      262.27      234.40      7.07 o 
   2   5   2      439.77      403.16      6.89 o 
   3   5   2      132.14      119.22      7.01 o 
   4   5   2       69.94       74.77      2.97 o 
   5   5   2     1314.18     1284.23     30.64 o 
   6   5   2      133.06      132.13      4.15 o 
   7   5   2        2.30        5.35      2.59 o 
   8   5   2       26.66       27.35      3.98 o 
   9   5   2        2.09        3.87      4.07 o 
  -5   6   2      166.54      182.79      8.11 o 
  -4   6   2       80.93       80.84      5.45 o 
  -3   6   2       19.27       15.24      2.65 o 
  -2   6   2       29.19       33.98      2.28 o 
  -1   6   2     1217.25     1263.33     21.39 o 
   0   6   2      412.13      408.99      7.65 o 
   1   6   2      104.54      101.69      2.98 o 
   2   6   2        4.82        9.92      1.12 o 
   3   6   2      708.94      718.39     13.47 o 
   4   6   2      164.75      153.86      3.93 o 
   5   6   2        4.07        5.74      1.57 o 
   6   6   2       63.02       78.93      4.74 o 
   7   6   2       66.93       67.95      6.75 o 
   8   6   2        9.21       10.75      3.85 o 
   9   6   2       95.10       86.05      6.30 o 
  -5   7   2       28.93       30.09      5.72 o 
  -4   7   2      241.85      249.98     12.04 o 
  -3   7   2     1263.54     1175.12     40.23 o 
  -2   7   2        9.50       12.37      3.31 o 
  -1   7   2      331.24      343.97      9.10 o 
   0   7   2        5.27        8.51      2.26 o 
   1   7   2      312.58      334.91      6.33 o 
   2   7   2       22.28       24.54      2.14 o 
   3   7   2      330.81      331.68      7.39 o 
   4   7   2      414.19      444.13     17.75 o 
   5   7   2      104.99       95.52      5.44 o 
   6   7   2       57.63       54.33      3.97 o 
   7   7   2      292.53      294.00     10.59 o 
   8   7   2       35.55       45.66      4.65 o 
   9   7   2        7.35        5.83      4.23 o 
  -4   8   2       76.66       54.12      6.49 o 
  -3   8   2        3.31        2.73      4.33 o 
  -2   8   2      153.97      156.70      8.88 o 
  -1   8   2      283.33      307.42     21.64 o 
   0   8   2      180.69      173.37      8.13 o 
   1   8   2      660.28      686.11     17.25 o 
   2   8   2       25.45       25.42      4.81 o 
   3   8   2       22.56       24.69      2.46 o 
   4   8   2       46.17       42.62      6.77 o 
   5   8   2      231.01      255.14      7.96 o 
   6   8   2       22.26       18.20      2.84 o 
   7   8   2       14.42       15.64      3.67 o 
   8   8   2      211.28      208.67      9.03 o 
  -3   9   2       29.67       21.66      5.58 o 
  -2   9   2      100.53       98.16      8.93 o 
  -1   9   2      180.59      187.11      9.88 o 
   0   9   2        2.55        2.22      3.98 o 
   1   9   2       22.23       30.66      3.58 o 
   2   9   2      308.01      295.14     18.07 o 
   3   9   2       60.80       75.67      4.62 o 
   4   9   2       18.75       15.26      3.20 o 
   5   9   2       13.98        9.97      3.09 o 
   6   9   2      361.49      363.30     15.14 o 
   7   9   2       77.96       90.83      7.45 o 
   8   9   2        1.60       -2.82      4.60 o 
  -1  10   2       62.80       67.84      6.58 o 
   0  10   2      459.03      432.26     17.40 o 
   1  10   2       40.74       42.99     11.51 o 
   2  10   2        7.45        4.12      4.34 o 
   3  10   2        0.24        4.85      3.54 o 
   4  10   2      125.90      135.64     10.31 o 
   5  10   2        0.23        0.31      4.07 o 
   6  10   2        2.39        0.05      4.36 o 
   7  10   2       71.02       59.40      6.19 o 
   0  11   2        6.71        5.39      5.13 o 
   1  11   2       32.03       24.21      6.26 o 
   2  11   2       91.98       70.65     17.40 o 
   3  11   2        1.43        1.95      3.81 o 
   4  11   2       22.66       24.08      5.21 o 
   5  11   2       22.20       18.19      4.93 o 
   6  11   2       10.93       15.93      4.80 o 
  -4 -10   3        0.44       -1.89      5.71 o 
  -3 -10   3      198.65      199.78     13.60 o 
  -2 -10   3      163.18      156.87     16.85 o 
  -1 -10   3        2.73        4.19      6.28 o 
  -6  -9   3        1.62        3.27      5.40 o 
  -5  -9   3      343.96      328.17     27.34 o 
  -4  -9   3      198.49      196.70     27.07 o 
  -3  -9   3      145.42      135.14     10.51 o 
  -2  -9   3        3.92        2.68      4.98 o 
  -1  -9   3       36.06       36.64      6.50 o 
   0  -9   3       64.43       59.76      9.11 o 
   1  -9   3        4.34       -0.90      5.42 o 
  -7  -8   3       35.56       37.27      7.34 o 
  -6  -8   3       69.12       72.68      9.76 o 
  -5  -8   3        1.10        0.92      4.60 o 
  -4  -8   3       38.49       43.02      5.84 o 
  -3  -8   3      685.61      675.72     40.14 o 
  -2  -8   3       11.88       14.39      4.86 o 
  -1  -8   3      763.81      748.09     73.66 o 
   0  -8   3        0.58        0.31      4.59 o 
   1  -8   3       52.90       60.58     15.93 o 
   2  -8   3        7.12        8.59      6.54 o 
   3  -8   3       53.29       63.46      8.67 o 
  -8  -7   3        1.26        3.50      9.58 o 
  -7  -7   3        0.57        3.16      5.16 o 
  -6  -7   3       64.02       60.31      7.29 o 
  -5  -7   3      125.74      118.54     15.10 o 
  -4  -7   3       35.35       35.37      5.18 o 
  -3  -7   3      105.66       89.97     15.38 o 
  -2  -7   3       34.19       33.65      4.82 o 
  -1  -7   3      332.22      314.23     20.07 o 
   0  -7   3      346.49      344.22     16.94 o 
   1  -7   3      473.74      449.95     21.64 o 
   2  -7   3        9.17        5.67      4.95 o 
   3  -7   3        5.36        2.53      5.08 o 
   4  -7   3      199.86      199.63     25.69 o 
  -8  -6   3       10.40       15.84      6.19 o 
  -7  -6   3       12.83       22.65      7.00 o 
  -6  -6   3       88.06       94.23      9.21 o 
  -5  -6   3        8.34       12.84      7.46 o 
  -4  -6   3       44.23       47.11      5.03 o 
  -3  -6   3       80.56       68.08      5.60 o 
  -2  -6   3     1251.77     1194.32     39.20 o 
  -1  -6   3      594.75      596.11     30.93 o 
   0  -6   3       85.98       94.93      5.81 o 
   1  -6   3       91.84       83.16     11.14 o 
   2  -6   3      313.48      309.82     15.91 o 
   3  -6   3      224.55      216.24     13.08 o 
   4  -6   3        4.14        3.44      5.34 o 
   5  -6   3       21.51       21.28      7.07 o 
  -8  -5   3       41.50       42.50      5.67 o 
  -7  -5   3       15.74       17.90      4.21 o 
  -6  -5   3      161.76      158.27      7.86 o 
  -5  -5   3      228.99      242.62     22.24 o 
  -4  -5   3      516.98      477.92     16.72 o 
  -3  -5   3       28.71       30.82      2.89 o 
  -2  -5   3       42.42       43.37      2.62 o 
  -1  -5   3      998.54      999.79     25.47 o 
   0  -5   3     1038.98     1012.59     28.90 o 
   1  -5   3      101.06       92.24      6.81 o 
   2  -5   3      580.03      630.13     33.03 o 
   3  -5   3       30.21       21.73      7.18 o 
   4  -5   3      185.37      169.22     17.68 o 
   5  -5   3       56.40       44.47      6.74 o 
   6  -5   3       47.45       41.62      8.84 o 
  -8  -4   3        8.34        4.91      4.39 o 
  -7  -4   3      157.27      150.68      8.24 o 
  -6  -4   3      126.12      135.31      7.52 o 
  -5  -4   3        2.90        3.59      2.15 o 
  -4  -4   3      120.30       90.53      6.01 o 
  -3  -4   3     2193.66     2224.71     42.88 o 
  -2  -4   3      752.73      702.38     13.35 o 
  -1  -4   3      781.05      847.61     19.20 o 
   0  -4   3      144.56      132.73      3.84 o 
   1  -4   3      316.29      310.97      7.93 o 
   2  -4   3      433.05      418.76     10.83 o 
   3  -4   3       41.08       49.63      3.71 o 
   4  -4   3      330.33      341.63     11.95 o 
   5  -4   3       18.21       18.57      3.83 o 
   6  -4   3        1.37       -3.27      5.34 o 
  -8  -3   3      135.20      135.91      8.52 o 
  -7  -3   3       47.81       41.77      4.87 o 
  -6  -3   3       18.42       30.48      4.54 o 
  -5  -3   3      448.68      424.89     11.06 o 
  -4  -3   3      446.21      476.56     11.84 o 
  -3  -3   3     1016.91     1012.67     20.01 o 
  -2  -3   3        0.53        2.65      0.80 o 
  -1  -3   3     2734.51     2800.42     55.32 o 
   0  -3   3        7.92        8.43      0.75 o 
   1  -3   3     6210.25     5880.24    112.75 o 
   2  -3   3       48.33       44.70      2.25 o 
   3  -3   3      201.07      229.92      7.26 o 
   4  -3   3       12.15       14.07      2.73 o 
   5  -3   3      594.33      574.31     15.10 o 
   6  -3   3       45.22       50.65      3.83 o 
   7  -3   3       17.26       12.09      4.85 o 
  -8  -2   3        2.55        2.69      3.52 o 
  -7  -2   3       96.78       97.32      5.63 o 
  -6  -2   3        6.99        8.73      2.67 o 
  -5  -2   3      468.70      448.13     11.79 o 
  -4  -2   3       70.88       82.02      4.73 o 
  -3  -2   3      243.25      232.12      5.29 o 
  -2  -2   3       52.15       35.11      1.89 o 
  -1  -2   3     3831.84     3370.36     63.18 o 
   0  -2   3        6.06        7.02      0.53 o 
   1  -2   3     2245.17     2375.62     55.27 o 
   2  -2   3      990.31     1018.70     21.64 o 
   3  -2   3     3042.90     3127.82     70.52 o 
   4  -2   3      287.10      302.48      7.89 o 
   5  -2   3       10.63       15.63      2.09 o 
   6  -2   3       32.91       32.35      3.21 o 
   7  -2   3       57.93       61.45      4.73 o 
   8  -2   3        6.22        6.01      3.79 o 
  -8  -1   3        2.04        5.31      3.75 o 
  -7  -1   3      142.97      149.24      8.42 o 
  -6  -1   3        2.23        5.57      2.42 o 
  -5  -1   3      121.36      145.99      9.70 o 
  -4  -1   3     1244.80     1268.51     25.05 o 
  -3  -1   3     1212.87     1247.66     24.43 o 
  -2  -1   3       52.74       46.76      1.59 o 
  -1  -1   3      859.94      919.93     19.99 o 
   0  -1   3     5162.36     4431.34    128.40 o 
   1  -1   3     3781.54     3524.37     67.38 o 
   2  -1   3      366.81      384.51      8.01 o 
   3  -1   3     1326.28     1390.28     29.40 o 
   4  -1   3     2771.49     2865.97     47.94 o 
   5  -1   3      456.31      476.74     11.77 o 
   6  -1   3       93.61       85.54      4.78 o 
   7  -1   3       44.59       44.75      3.86 o 
   8  -1   3        1.32        2.61      3.71 o 
  -8   0   3        4.92        6.11      4.95 o 
  -7   0   3        0.06        2.67      2.38 o 
  -6   0   3      214.14      206.32      6.40 o 
  -5   0   3      180.57      181.98      5.15 o 
  -4   0   3       75.78       74.06      1.96 o 
  -3   0   3       66.47       45.37      2.95 o 
  -2   0   3     2735.68     2615.10     50.12 o 
  -1   0   3      189.83      181.91      4.31 o 
   0   0   3      586.01      626.44     27.62 o 
   1   0   3       27.90       31.69      0.95 o 
   2   0   3     2803.73     2758.58     61.11 o 
   3   0   3     1919.71     2101.57     47.88 o 
   4   0   3      790.02      770.96     15.45 o 
   5   0   3      446.66      480.76      9.74 o 
   6   0   3       85.33       91.19      4.30 o 
   7   0   3       65.70       66.13      4.43 o 
   8   0   3      223.28      218.19     10.68 o 
  -8   1   3      169.14      169.72      8.07 o 
  -7   1   3       55.13       58.49      3.92 o 
  -6   1   3        3.41        5.30      2.25 o 
  -5   1   3      354.90      350.00     12.03 o 
  -4   1   3      988.71      992.92     18.48 o 
  -3   1   3        1.35        3.79      0.78 o 
  -2   1   3     1487.81     1615.89     31.45 o 
  -1   1   3      929.11      854.81     17.18 o 
   0   1   3     1015.74     1018.54     19.00 o 
   1   1   3       37.77       39.80      1.72 o 
   2   1   3     2699.36     2511.79     48.20 o 
   3   1   3     1007.12     1094.16     18.57 o 
   4   1   3      652.47      696.34     13.98 o 
   5   1   3       70.28       51.71      3.21 o 
   6   1   3     1549.89     1559.06     37.87 o 
   7   1   3      334.43      323.20     11.70 o 
   8   1   3        4.05        3.72      3.45 o 
   9   1   3        6.67        7.61      4.22 o 
  -7   2   3      160.68      163.57      7.69 o 
  -6   2   3      114.35      116.56      5.08 o 
  -5   2   3       22.77       23.65      2.33 o 
  -4   2   3       11.06       14.74      1.52 o 
  -3   2   3      683.23      644.52     11.69 o 
  -2   2   3       11.16       17.39      1.10 o 
  -1   2   3     3040.66     3121.93     48.46 o 
   0   2   3     2166.33     2192.71     39.84 o 
   1   2   3     1203.27     1221.89     22.83 o 
   2   2   3      132.13      163.25      7.16 o 
   3   2   3      935.08      859.65     15.89 o 
   4   2   3      981.88     1007.39     22.08 o 
   5   2   3       13.82       18.45      1.61 o 
   6   2   3        1.96        4.86      1.77 o 
   7   2   3      650.32      658.09     22.32 o 
   8   2   3       62.64       66.91      5.12 o 
   9   2   3       11.66       11.72      4.34 o 
  -7   3   3       56.66       58.80      5.11 o 
  -6   3   3        5.89        3.16      3.19 o 
  -5   3   3      360.58      362.97     16.15 o 
  -4   3   3        5.39        6.01      1.54 o 
  -3   3   3     1479.17     1450.80     22.97 o 
  -2   3   3       22.64       17.71      1.10 o 
  -1   3   3      160.37      143.80      3.15 o 
   0   3   3       35.62       31.70      1.08 o 
   1   3   3     6137.23     5240.70     96.40 o 
   2   3   3       36.92       57.28      2.17 o 
   3   3   3      554.69      564.39     10.13 o 
   4   3   3      283.21      288.58      7.67 o 
   5   3   3     2114.76     2171.14     35.91 o 
   6   3   3      326.65      334.20      8.77 o 
   7   3   3       36.40       37.81      3.44 o 
   8   3   3      134.51      131.89      6.93 o 
   9   3   3        1.75        0.62      3.98 o 
  -7   4   3       18.61       23.37      4.61 o 
  -6   4   3       17.91       20.60      3.93 o 
  -5   4   3      230.10      228.79      8.61 o 
  -4   4   3        7.53        8.95      1.99 o 
  -3   4   3       12.66       14.78      1.51 o 
  -2   4   3     1564.60     1644.21     25.97 o 
  -1   4   3     3923.15     3774.28     58.23 o 
   0   4   3      617.09      675.64     11.03 o 
   1   4   3     1034.89     1072.36     16.69 o 
   2   4   3      298.35      278.25      5.39 o 
   3   4   3     2025.93     1926.50     32.76 o 
   4   4   3       31.61       39.99      2.26 o 
   5   4   3      296.66      305.08      6.38 o 
   6   4   3      937.67      958.67     28.11 o 
   7   4   3      118.25      124.86      5.66 o 
   8   4   3      145.50      142.37      7.19 o 
   9   4   3       67.03       75.74      6.07 o 
  -6   5   3       16.71       15.11      4.07 o 
  -5   5   3        2.39        3.78      3.24 o 
  -4   5   3      468.40      479.40     13.38 o 
  -3   5   3      390.38      395.99      8.58 o 
  -2   5   3       15.39       19.46      1.49 o 
  -1   5   3       43.52       37.13      1.61 o 
   0   5   3     1843.29     1957.93     32.22 o 
   1   5   3      422.01      410.38      6.57 o 
   2   5   3     1007.24     1034.14     18.00 o 
   3   5   3      602.44      571.76     10.94 o 
   4   5   3      889.93      910.89     16.31 o 
   5   5   3       47.19       41.10      2.32 o 
   6   5   3       29.75       38.37      3.93 o 
   7   5   3      438.76      461.06     14.38 o 
   8   5   3        3.09        4.60      3.58 o 
   9   5   3       39.39       36.22      4.86 o 
  -5   6   3       70.44       63.60      4.95 o 
  -4   6   3       43.13       37.51      3.96 o 
  -3   6   3       28.57       38.00      3.21 o 
  -2   6   3     1096.38     1130.28     22.56 o 
  -1   6   3       51.71       50.49      2.12 o 
   0   6   3      966.10      966.38     16.58 o 
   1   6   3      141.13      134.10      3.69 o 
   2   6   3     1079.50     1102.27     19.94 o 
   3   6   3       37.07       32.95      2.04 o 
   4   6   3     1315.96     1349.43     23.68 o 
   5   6   3        3.01        3.35      1.46 o 
   6   6   3      169.60      165.73      5.82 o 
   7   6   3      283.24      271.86      9.94 o 
   8   6   3      403.67      405.83     15.76 o 
   9   6   3       40.73       44.82      5.27 o 
  -5   7   3       37.81       41.23      5.99 o 
  -4   7   3       63.66       67.57      6.51 o 
  -3   7   3        4.37        5.44      3.13 o 
  -2   7   3      159.55      166.51      6.41 o 
  -1   7   3       10.59       12.74      2.20 o 
   0   7   3       53.22       56.15      2.39 o 
   1   7   3      556.24      564.95     10.42 o 
   2   7   3     1232.57     1251.20     21.21 o 
   3   7   3       21.02       22.72      2.14 o 
   4   7   3       11.60       15.17      1.66 o 
   5   7   3        1.38        2.08      1.73 o 
   6   7   3      531.82      536.47     15.97 o 
   7   7   3        8.48       10.98      3.44 o 
   8   7   3        2.67        2.35      3.83 o 
   9   7   3       72.10       64.86      5.88 o 
  -4   8   3       70.82       59.48      6.51 o 
  -3   8   3       72.47       66.09     10.96 o 
  -2   8   3        1.43        1.38      3.91 o 
  -1   8   3      604.76      545.61     20.44 o 
   0   8   3      333.70      342.22     19.86 o 
   1   8   3      136.30      142.04      8.85 o 
   2   8   3       16.62       18.61      2.13 o 
   3   8   3      727.90      774.89     33.42 o 
   4   8   3      481.11      486.63     11.74 o 
   5   8   3       73.52       71.36      4.89 o 
   6   8   3        7.06        5.64      2.82 o 
   7   8   3      125.17       99.71      6.40 o 
   8   8   3        6.98       15.59      4.13 o 
   9   8   3       11.65        7.47      4.55 o 
  -3   9   3       91.07      104.80      9.11 o 
  -2   9   3       76.95       69.86      6.48 o 
  -1   9   3       16.14       12.42      4.49 o 
   0   9   3       36.69       42.38      5.62 o 
   1   9   3      638.55      597.88     22.13 o 
   2   9   3        3.92        4.79      2.69 o 
   3   9   3       55.16       55.25      7.86 o 
   4   9   3        6.62       11.21      3.44 o 
   5   9   3      181.80      168.24     11.88 o 
   6   9   3       12.22       14.33      4.55 o 
   7   9   3       21.88       21.80      5.07 o 
   8   9   3        1.97        6.21      5.07 o 
  -1  10   3      105.38      101.51      8.28 o 
   0  10   3        3.64        6.22      4.67 o 
   1  10   3      136.60      133.49      8.45 o 
   2  10   3       15.72       15.73      3.84 o 
   3  10   3      381.65      399.48     27.53 o 
   4  10   3       98.94       87.10     11.23 o 
   5  10   3      117.26      128.40      8.44 o 
   6  10   3        1.44       10.39      4.82 o 
   7  10   3        6.84        3.82      4.98 o 
   0  11   3       52.35       52.95      6.48 o 
   1  11   3        4.10        1.19      4.81 o 
   2  11   3       50.31       45.84      8.29 o 
   3  11   3       97.55      107.41      8.40 o 
   4  11   3       18.03       18.05      5.21 o 
   5  11   3       20.52       20.16      5.06 o 
   6  11   3       92.19       98.58      8.00 o 
  -5  -9   4       43.08       42.62     10.22 o 
  -4  -9   4       32.01       32.02      6.48 o 
  -3  -9   4       12.36        7.21      5.37 o 
  -2  -9   4       39.74       34.61      6.48 o 
  -1  -9   4       31.22       36.81      6.64 o 
   0  -9   4      302.24      258.88     15.78 o 
   1  -9   4        1.41        1.63      6.08 o 
  -6  -8   4       47.80       45.15      7.20 o 
  -5  -8   4        3.51        4.65      4.95 o 
  -4  -8   4       24.04       26.04      8.47 o 
  -3  -8   4       17.80       20.97      5.04 o 
  -2  -8   4       44.25       48.75     14.45 o 
  -1  -8   4       34.64       31.01      5.71 o 
   0  -8   4       55.63       66.92      7.48 o 
   1  -8   4      322.70      338.08     29.09 o 
   2  -8   4       94.41       90.93      9.77 o 
  -7  -7   4       14.15       13.96      6.02 o 
  -6  -7   4       15.89       19.60      5.80 o 
  -5  -7   4      496.84      473.03     22.18 o 
  -4  -7   4       88.88       81.15      7.47 o 
  -3  -7   4        6.30        5.22      3.85 o 
  -2  -7   4       75.05       68.74     12.80 o 
  -1  -7   4      584.34      565.57     25.14 o 
   0  -7   4      201.99      188.84     20.26 o 
   1  -7   4       37.08       37.81      5.88 o 
   2  -7   4       22.37       25.05      5.88 o 
   3  -7   4      153.66      168.44     22.00 o 
   4  -7   4        0.29       -2.07      6.01 o 
  -8  -6   4       11.08       15.10     10.31 o 
  -7  -6   4      232.87      233.28     14.31 o 
  -6  -6   4       49.53       50.88      6.61 o 
  -5  -6   4      107.97      107.86      8.31 o 
  -4  -6   4      162.86      163.15     20.72 o 
  -3  -6   4      419.99      402.26     34.71 o 
  -2  -6   4        2.78        0.64      2.91 o 
  -1  -6   4        4.99        3.50      3.01 o 
   0  -6   4       85.95       85.16      6.95 o 
   1  -6   4      304.21      289.14     14.62 o 
   2  -6   4       11.21       11.09      4.53 o 
   3  -6   4      632.76      587.12     34.89 o 
   4  -6   4        8.17        7.38      5.48 o 
   5  -6   4       16.01       14.82      6.71 o 
  -8  -5   4       21.43       19.94      5.12 o 
  -7  -5   4        9.41       13.67      4.34 o 
  -6  -5   4      220.98      214.07      9.45 o 
  -5  -5   4      313.60      320.35     12.53 o 
  -4  -5   4       34.65       35.19      5.64 o 
  -3  -5   4     1617.60     1620.82     52.19 o 
  -2  -5   4      486.90      462.97     13.93 o 
  -1  -5   4      557.87      568.55     16.75 o 
   0  -5   4       49.51       53.38      3.40 o 
   1  -5   4      115.28      109.44      8.29 o 
   2  -5   4       12.80        9.76      6.26 o 
   3  -5   4        8.21        6.81      6.81 o 
   4  -5   4      374.65      364.97     28.73 o 
   5  -5   4      398.52      393.51     32.41 o 
   6  -5   4        3.06        2.95     10.68 o 
  -8  -4   4      106.91      107.33      8.14 o 
  -7  -4   4       66.20       61.66      5.65 o 
  -6  -4   4        8.89       10.54      3.44 o 
  -5  -4   4       15.64       11.12      3.18 o 
  -4  -4   4      105.57      119.11      6.56 o 
  -3  -4   4        0.92        2.70      1.48 o 
  -2  -4   4      973.09      948.25     20.81 o 
  -1  -4   4      557.01      596.16     16.36 o 
   0  -4   4      481.88      459.40     12.18 o 
   1  -4   4       32.59       39.68      2.82 o 
   2  -4   4     1715.60     1696.67    101.83 o 
   3  -4   4      256.97      238.09     19.33 o 
   4  -4   4       14.15       15.47      7.73 o 
   5  -4   4        2.91       -0.18      8.10 o 
   6  -4   4      371.78      339.92     29.83 o 
  -8  -3   4       11.78       14.61      4.83 o 
  -7  -3   4       26.30       33.13      4.47 o 
  -6  -3   4       28.54       31.26      5.54 o 
  -5  -3   4       66.06       59.33      6.98 o 
  -4  -3   4     1644.79     1566.13     40.87 o 
  -3  -3   4       49.77       70.16      3.83 o 
  -2  -3   4      343.05      340.39      7.97 o 
  -1  -3   4       43.97       67.74      3.57 o 
   0  -3   4     1844.66     1838.73     37.13 o 
   1  -3   4       75.55       91.54      2.75 o 
   2  -3   4       49.18       54.63      3.01 o 
   3  -3   4      509.18      489.58     19.10 o 
   4  -3   4      611.02      597.55     23.48 o 
   5  -3   4        1.13        1.91      3.85 o 
   6  -3   4       74.63       81.15      8.18 o 
   7  -3   4       12.80       13.04      4.83 o 
  -8  -2   4        2.23        2.27      4.16 o 
  -7  -2   4       77.97       71.60      5.88 o 
  -6  -2   4      354.14      335.11     16.18 o 
  -5  -2   4        2.28        1.69      2.04 o 
  -4  -2   4      220.01      212.59      9.65 o 
  -3  -2   4     1411.25     1362.16     27.41 o 
  -2  -2   4      763.68      755.66     18.35 o 
  -1  -2   4      398.59      373.06      9.04 o 
   0  -2   4     1627.31     1789.79     39.61 o 
   1  -2   4     1092.42      985.87     29.17 o 
   2  -2   4     1979.92     2059.37     43.00 o 
   3  -2   4       32.96       32.92      1.96 o 
   4  -2   4      226.72      232.92      7.66 o 
   5  -2   4      330.79      333.02     11.74 o 
   6  -2   4        2.10        3.95      3.28 o 
   7  -2   4      189.96      206.38     14.14 o 
  -8  -1   4        0.20        0.11      4.49 o 
  -7  -1   4        7.73        5.87      3.81 o 
  -6  -1   4       36.32       30.91      4.82 o 
  -5  -1   4     1451.09     1432.09     38.09 o 
  -4  -1   4      329.88      322.75     13.24 o 
  -3  -1   4      261.58      264.72      5.55 o 
  -2  -1   4       16.21       22.06      1.30 o 
  -1  -1   4     2139.12     2064.70     52.09 o 
   0  -1   4      185.92      213.20      6.65 o 
   1  -1   4       45.04       36.55      1.37 o 
   2  -1   4       45.50       46.76      1.88 o 
   3  -1   4      450.34      391.83      8.51 o 
   4  -1   4      135.49      140.76      7.96 o 
   5  -1   4      661.72      664.35     18.27 o 
   6  -1   4      121.51      124.78      5.12 o 
   7  -1   4       10.91       10.23      2.60 o 
   8  -1   4       38.81       32.18      6.26 o 
  -8   0   4       57.10       51.70      5.03 o 
  -7   0   4      337.68      332.27     11.15 o 
  -6   0   4        1.63        0.59      2.51 o 
  -5   0   4       61.31       60.65      3.52 o 
  -4   0   4      101.20       89.52      8.17 o 
  -3   0   4      852.05      812.12     16.38 o 
  -2   0   4      948.35      946.79     28.23 o 
  -1   0   4     4663.34     4328.89    108.03 o 
   0   0   4      516.86      590.35     26.52 o 
   1   0   4     4428.29     4168.28     90.58 o 
   2   0   4       53.01       41.39      1.68 o 
   3   0   4     2772.52     2669.70     55.42 o 
   4   0   4       59.54       58.31      3.58 o 
   5   0   4        7.35        7.74      1.60 o 
   6   0   4      500.94      475.34     12.99 o 
   7   0   4      472.18      446.99     15.79 o 
   8   0   4        1.89        2.61      3.28 o 
  -8   1   4        6.00        7.68      5.06 o 
  -7   1   4        0.94        0.48      3.20 o 
  -6   1   4      360.84      353.62     12.26 o 
  -5   1   4      256.49      244.77     10.27 o 
  -4   1   4      460.13      477.61     11.97 o 
  -3   1   4     1756.25     1728.85     33.90 o 
  -2   1   4      190.70      178.38      3.92 o 
  -1   1   4      401.64      463.56      9.44 o 
   0   1   4     2037.10     1933.20     43.53 o 
   1   1   4     1469.32     1428.15     24.82 o 
   2   1   4     1651.67     1746.35     37.65 o 
   3   1   4      144.67      164.14      3.99 o 
   4   1   4     1117.58     1077.21     19.35 o 
   5   1   4      703.29      685.30     14.04 o 
   6   1   4       50.84       50.08      5.06 o 
   7   1   4       13.62       13.46      2.82 o 
   8   1   4      215.53      207.41      8.58 o 
   9   1   4       23.46       23.89      4.44 o 
  -7   2   4        2.53        2.31      4.62 o 
  -6   2   4      212.26      217.57      6.95 o 
  -5   2   4      212.77      196.00      8.88 o 
  -4   2   4      188.90      191.54      6.09 o 
  -3   2   4       52.85       48.12      2.26 o 
  -2   2   4     3168.64     3129.38     60.31 o 
  -1   2   4      804.18      779.95     16.04 o 
   0   2   4     2962.95     2961.39     62.02 o 
   1   2   4       36.46       38.22      1.89 o 
   2   2   4     7319.34     6486.68    125.78 o 
   3   2   4     1619.60     1700.14     35.52 o 
   4   2   4      320.24      338.65      6.68 o 
   5   2   4       15.53       21.07      2.33 o 
   6   2   4      271.13      273.81      8.42 o 
   7   2   4      110.25      110.64      5.46 o 
   8   2   4       82.99       89.84      5.82 o 
   9   2   4       25.99       23.79      4.32 o 
  -7   3   4       16.87       15.94      3.86 o 
  -6   3   4        8.25       11.70      2.84 o 
  -5   3   4      455.13      468.60     11.95 o 
  -4   3   4     1551.53     1545.44     34.52 o 
  -3   3   4       86.41       81.51      2.64 o 
  -2   3   4       56.74       59.41      1.85 o 
  -1   3   4       37.70       27.79      1.13 o 
   0   3   4     1110.84     1022.65     20.18 o 
   1   3   4     1941.39     2070.56     41.10 o 
   2   3   4       83.69       74.70      2.04 o 
   3   3   4      716.64      779.51     13.50 o 
   4   3   4     2072.92     1992.92     35.75 o 
   5   3   4      152.71      165.59      4.63 o 
   6   3   4      913.90      947.74     22.10 o 
   7   3   4        0.60        0.48      2.22 o 
   8   3   4       25.64       24.57      3.90 o 
   9   3   4      164.03      167.80      8.43 o 
  -6   4   4      268.30      259.24      9.80 o 
  -5   4   4       17.84       20.27      2.90 o 
  -4   4   4        2.58        4.50      1.99 o 
  -3   4   4      845.58      865.36     17.45 o 
  -2   4   4      729.93      753.97     13.68 o 
  -1   4   4      845.13      838.22     14.83 o 
   0   4   4     1308.62     1327.82     25.40 o 
   1   4   4      685.17      725.87     13.08 o 
   2   4   4     1234.90     1314.26     21.42 o 
   3   4   4     1178.73     1214.86     22.09 o 
   4   4   4      592.81      583.08     16.27 o 
   5   4   4       51.73       69.21      5.08 o 
   6   4   4      267.36      261.80      9.83 o 
   7   4   4      216.05      218.57      8.95 o 
   8   4   4      106.58      120.27      8.08 o 
   9   4   4       21.89       23.99      4.38 o 
  -6   5   4       36.29       37.06      4.55 o 
  -5   5   4      591.33      574.66     17.43 o 
  -4   5   4       36.04       33.92      2.98 o 
  -3   5   4      611.20      608.62     13.71 o 
  -2   5   4      248.62      270.22      6.12 o 
  -1   5   4      311.67      306.22      5.73 o 
   0   5   4      536.66      538.53      8.61 o 
   1   5   4      471.61      443.15      7.49 o 
   2   5   4        5.54       11.29      1.18 o 
   3   5   4     1473.90     1498.40     27.95 o 
   4   5   4      220.28      243.38      8.44 o 
   5   5   4     2696.41     2762.33     52.73 o 
   6   5   4      610.23      603.16     20.97 o 
   7   5   4      150.02      157.47      6.51 o 
   8   5   4       64.99       55.86      7.35 o 
   9   5   4       51.84       50.14      5.29 o 
  -5   6   4       82.48       74.14      5.41 o 
  -4   6   4        5.58        6.70      3.25 o 
  -3   6   4      232.07      229.14     10.92 o 
  -2   6   4      640.44      648.01     14.46 o 
  -1   6   4     2049.28     2050.78     37.08 o 
   0   6   4       94.05      101.84      2.92 o 
   1   6   4      563.03      575.05      9.65 o 
   2   6   4      267.67      245.09      7.73 o 
   3   6   4      610.27      601.14     11.18 o 
   4   6   4       62.09       68.90      3.58 o 
   5   6   4       52.28       49.58      2.90 o 
   6   6   4      323.36      316.20     16.98 o 
   7   6   4      204.95      205.86      8.40 o 
   8   6   4       54.92       47.24      4.69 o 
   9   6   4       58.02       53.97      5.41 o 
  -5   7   4       15.48        4.20      5.14 o 
  -4   7   4      147.09      170.51      7.93 o 
  -3   7   4      837.92      810.10     23.13 o 
  -2   7   4        2.69        6.65      2.52 o 
  -1   7   4       14.30       13.32      2.19 o 
   0   7   4      660.00      651.70     13.74 o 
   1   7   4      325.27      322.65      5.78 o 
   2   7   4      504.57      511.05     12.26 o 
   3   7   4       23.15       27.34      1.77 o 
   4   7   4      878.52      901.01     25.07 o 
   5   7   4     1135.34     1145.88     26.19 o 
   6   7   4      508.92      520.85     22.94 o 
   7   7   4      150.86      160.13      7.64 o 
   8   7   4        8.34        6.52      3.88 o 
   9   7   4        7.36        8.09      4.29 o 
  -4   8   4        1.31        1.72      4.93 o 
  -3   8   4       94.04      101.47      7.99 o 
  -2   8   4      424.69      432.21     17.25 o 
  -1   8   4      480.28      465.45     15.67 o 
   0   8   4      373.45      374.96     18.80 o 
   1   8   4      203.80      213.49      5.17 o 
   2   8   4      202.18      216.15      7.71 o 
   3   8   4       33.62       36.46      3.16 o 
   4   8   4       18.80       21.21      2.57 o 
   5   8   4       84.98       78.92      7.10 o 
   6   8   4       56.73       47.36      4.35 o 
   7   8   4       32.62       35.16      4.33 o 
   8   8   4      382.29      379.88     13.55 o 
   9   8   4       92.66       91.97      6.97 o 
  -3   9   4       14.90        9.65      6.26 o 
  -2   9   4       13.82       13.17      4.82 o 
  -1   9   4        6.60        8.42      4.35 o 
   0   9   4       56.98       57.67      5.66 o 
   1   9   4       22.72       24.65      3.57 o 
   2   9   4      511.95      306.78     19.15 o 
   3   9   4       62.86       81.21      9.21 o 
   4   9   4      492.68      445.02     21.91 o 
   5   9   4      214.93      172.74      9.37 o 
   6   9   4      244.79      226.79     22.00 o 
   7   9   4       15.04       20.43      5.01 o 
   8   9   4        1.59       -0.30      4.74 o 
  -1  10   4      103.04      115.36      8.66 o 
   0  10   4      182.22      185.48     10.22 o 
   1  10   4       30.27       29.47      4.11 o 
   2  10   4       17.06       14.75      4.61 o 
   3  10   4       18.76       10.55      4.61 o 
   4  10   4        5.06       12.33      4.62 o 
   5  10   4        2.00        2.20      4.55 o 
   6  10   4       19.71       14.45      4.93 o 
   7  10   4      232.27      232.98     21.73 o 
   0  11   4       52.08       41.96      6.18 o 
   1  11   4      180.10      170.19     11.23 o 
   2  11   4      155.45      127.64     12.89 o 
   3  11   4       19.75       16.94      5.21 o 
   4  11   4        2.20        9.25      4.98 o 
   5  11   4       22.93       15.08      5.33 o 
   6  11   4        9.37       13.27      5.46 o 
  -4  -9   5       20.11       19.62      6.19 o 
  -3  -9   5        0.53        1.88      5.34 o 
  -2  -9   5       85.04       91.58      9.33 o 
  -1  -9   5       75.68       80.35     16.85 o 
  -6  -8   5        4.67        0.55      8.47 o 
  -5  -8   5       32.63       39.64      6.68 o 
  -4  -8   5       76.34       79.25      7.93 o 
  -3  -8   5       20.97       18.00      5.31 o 
  -2  -8   5        1.78        3.00      4.77 o 
  -1  -8   5       97.38       87.88     10.68 o 
   0  -8   5      230.87      231.49     13.97 o 
   1  -8   5      106.78      102.59     19.33 o 
   2  -8   5       84.06       84.27      9.44 o 
  -6  -7   5      182.06      187.15     12.61 o 
  -5  -7   5       63.36       64.50     12.43 o 
  -4  -7   5        6.97        3.96      4.38 o 
  -3  -7   5       42.66       48.43      9.02 o 
  -2  -7   5       56.67       64.40     11.14 o 
  -1  -7   5      143.22      150.71     10.02 o 
   0  -7   5       33.33       46.43      9.85 o 
   1  -7   5        1.03        1.08      4.38 o 
   2  -7   5       90.42      101.17     11.51 o 
   3  -7   5       49.98       50.55      7.61 o 
  -7  -6   5        0.42        0.74      5.30 o 
  -6  -6   5       26.99       24.44      6.44 o 
  -5  -6   5        1.44        1.58      4.11 o 
  -4  -6   5       33.30       36.50     11.32 o 
  -3  -6   5        3.35        4.22      3.27 o 
  -2  -6   5      360.61      336.80     20.99 o 
  -1  -6   5       32.83       32.37      5.62 o 
   0  -6   5       32.37       28.88      4.60 o 
   1  -6   5      201.14      201.53     11.59 o 
   2  -6   5      356.78      375.97     19.98 o 
   3  -6   5       13.64       15.45      5.35 o 
   4  -6   5        1.00        3.22      5.62 o 
  -7  -5   5       48.13       47.75      7.08 o 
  -6  -5   5        0.49        0.18      4.32 o 
  -5  -5   5      153.48      142.12     10.22 o 
  -4  -5   5      239.05      237.06     21.36 o 
  -3  -5   5       59.58       62.30      5.71 o 
  -2  -5   5      332.06      316.75     11.40 o 
  -1  -5   5      509.70      544.66     15.94 o 
   0  -5   5       55.17       56.62      5.93 o 
   1  -5   5      112.29      116.74      7.86 o 
   2  -5   5       60.02       58.00      9.58 o 
   3  -5   5      611.10      543.21     37.75 o 
   4  -5   5      133.74      144.18     17.31 o 
   5  -5   5       48.88       33.51     11.97 o 
  -8  -4   5       26.21       23.81      5.17 o 
  -7  -4   5      158.98      149.61      8.40 o 
  -6  -4   5       36.65       36.00      4.42 o 
  -5  -4   5        6.27        5.43      2.91 o 
  -4  -4   5        3.22        5.20      2.40 o 
  -3  -4   5      585.97      589.86     16.15 o 
  -2  -4   5      152.19      162.61     15.04 o 
  -1  -4   5      122.40      125.17      4.26 o 
   0  -4   5      358.09      358.86     12.49 o 
   1  -4   5     1438.98     1452.38    110.85 o 
   2  -4   5       51.76       60.03      9.58 o 
   3  -4   5       66.51       75.50     10.86 o 
   4  -4   5        9.82        0.92      6.44 o 
   5  -4   5       68.42       68.32     12.52 o 
   6  -4   5       24.35       15.84      9.94 o 
  -8  -3   5        4.39        1.81      4.53 o 
  -7  -3   5       31.51       27.93      4.63 o 
  -6  -3   5      399.33      393.32     14.36 o 
  -5  -3   5      763.46      734.41     43.46 o 
  -4  -3   5      271.35      267.03      7.63 o 
  -3  -3   5       14.63       18.24      2.47 o 
  -2  -3   5      201.82      201.07      6.22 o 
  -1  -3   5      315.51      292.53     11.08 o 
   0  -3   5      243.25      249.42      9.54 o 
   1  -3   5      141.76      166.38      5.35 o 
   2  -3   5      789.28      802.64     24.60 o 
   3  -3   5      388.81      397.05     13.49 o 
   4  -3   5      816.29      829.96     47.88 o 
   5  -3   5      464.05      471.28     20.06 o 
   6  -3   5        1.55        2.76      4.90 o 
   7  -3   5        2.17        5.16     10.68 o 
  -8  -2   5      123.00      114.24      8.48 o 
  -7  -2   5      101.33      106.13     10.13 o 
  -6  -2   5        2.33        4.66      3.19 o 
  -5  -2   5        0.48        1.06      2.48 o 
  -4  -2   5      291.42      285.76      8.04 o 
  -3  -2   5      239.77      267.61      8.13 o 
  -2  -2   5      926.64      914.57     21.77 o 
  -1  -2   5      135.12      123.25      6.26 o 
   0  -2   5     1381.75     1416.66     29.67 o 
   1  -2   5      151.16      184.75      4.68 o 
   2  -2   5     1146.65     1222.70     26.56 o 
   3  -2   5      462.13      468.46     13.41 o 
   4  -2   5      209.44      214.28      8.75 o 
   5  -2   5      162.92      154.04     11.78 o 
   6  -2   5      506.28      496.16     21.43 o 
   7  -2   5       34.42       32.67      6.71 o 
  -8  -1   5        1.16       -0.09      4.47 o 
  -7  -1   5       53.82       47.80      5.18 o 
  -6  -1   5      340.43      338.97     14.72 o 
  -5  -1   5      366.66      365.46     20.59 o 
  -4  -1   5      879.15      892.03     21.95 o 
  -3  -1   5       67.39       70.61      3.65 o 
  -2  -1   5      522.72      510.02     14.55 o 
  -1  -1   5       53.01       36.24      2.42 o 
   0  -1   5      722.97      669.15     16.48 o 
   1  -1   5        3.47        4.22      0.79 o 
   2  -1   5      690.49      708.52     13.78 o 
   3  -1   5     1399.10     1399.62     29.57 o 
   4  -1   5     2872.67     2969.97     87.74 o 
   5  -1   5      156.15      161.87     11.60 o 
   6  -1   5      234.70      222.90     12.37 o 
   7  -1   5        2.39       -0.23      4.84 o 
   8  -1   5       62.40       65.45      7.26 o 
  -8   0   5       67.37       70.62      7.62 o 
  -7   0   5        2.03        2.03      3.80 o 
  -6   0   5       80.73       75.50      5.63 o 
  -5   0   5       15.29       21.04      3.34 o 
  -4   0   5        7.86       10.26      1.81 o 
  -3   0   5     2286.18     2290.79     58.03 o 
  -2   0   5     1577.25     1532.94     31.03 o 
  -1   0   5      951.20     1018.61     23.24 o 
   0   0   5       46.22       32.96      4.05 o 
   1   0   5     1100.70     1140.27     27.83 o 
   2   0   5     1323.66     1276.78     25.82 o 
   3   0   5      366.49      368.69      9.79 o 
   4   0   5       44.95       55.97      2.66 o 
   5   0   5      626.32      651.91     17.88 o 
   6   0   5      202.70      193.91      8.57 o 
   7   0   5      210.33      209.25     12.11 o 
   8   0   5       88.55       91.64      7.08 o 
  -7   1   5       64.06       68.95      7.09 o 
  -6   1   5       60.71       46.93      7.73 o 
  -5   1   5      939.72      885.44     27.85 o 
  -4   1   5      549.28      553.49     16.01 o 
  -3   1   5      328.72      320.00      7.68 o 
  -2   1   5       29.92       27.48      1.59 o 
  -1   1   5     1121.20     1097.35     25.20 o 
   0   1   5      433.86      403.84     16.02 o 
   1   1   5     1348.98     1337.12     27.04 o 
   2   1   5      352.96      420.19      8.32 o 
   3   1   5     2551.37     2643.71     56.95 o 
   4   1   5      360.70      409.48     15.36 o 
   5   1   5     1365.29     1355.66     34.76 o 
   6   1   5      337.05      344.13     13.33 o 
   7   1   5       10.04       13.98      3.80 o 
   8   1   5       19.71       15.61      4.59 o 
  -7   2   5      201.90      190.52      9.33 o 
  -6   2   5      120.61      110.65      5.88 o 
  -5   2   5        8.48        9.54      2.76 o 
  -4   2   5      681.92      668.03     16.38 o 
  -3   2   5     1293.88     1253.08     25.00 o 
  -2   2   5      796.32      882.79     27.09 o 
  -1   2   5     3228.77     3333.92     66.02 o 
   0   2   5      485.85      521.14     10.04 o 
   1   2   5     2400.21     2443.59     39.92 o 
   2   2   5     1180.68     1289.84     26.41 o 
   3   2   5      238.13      194.68      4.64 o 
   4   2   5      289.09      370.93      9.24 o 
   5   2   5      258.49      265.96      6.18 o 
   6   2   5      825.35      760.19     19.53 o 
   7   2   5      827.65      815.16     21.09 o 
   8   2   5       57.69       55.34      4.37 o 
   9   2   5        7.91       10.72      5.65 o 
  -7   3   5       53.42       57.14      9.21 o 
  -6   3   5      238.72      231.22      8.97 o 
  -5   3   5      609.51      578.99     23.28 o 
  -4   3   5       38.99       41.36      3.01 o 
  -3   3   5      176.36      173.41      5.59 o 
  -2   3   5       23.29       22.01      1.48 o 
  -1   3   5      413.91      408.22      8.19 o 
   0   3   5     3181.28     3202.54     58.02 o 
   1   3   5     1867.74     1951.58     36.33 o 
   2   3   5     1025.46     1159.01     22.07 o 
   3   3   5     1214.01     1328.70     26.35 o 
   4   3   5     2674.97     2550.76     57.38 o 
   5   3   5     1169.93     1181.07     23.31 o 
   6   3   5       19.03       19.50      3.33 o 
   7   3   5        3.34        1.82      2.49 o 
   8   3   5      159.11      158.01      6.93 o 
   9   3   5       31.37       32.96      4.45 o 
  -6   4   5       37.78       36.92      5.72 o 
  -5   4   5       33.90       32.56      3.05 o 
  -4   4   5      256.17      257.21      7.36 o 
  -3   4   5       79.33      104.05      4.13 o 
  -2   4   5     2604.12     2643.49     47.21 o 
  -1   4   5      230.21      240.44      4.88 o 
   0   4   5     1304.29     1331.98     26.21 o 
   1   4   5       37.89       38.66      1.92 o 
   2   4   5     3064.99     3133.76     62.01 o 
   3   4   5      314.83      307.02     11.50 o 
   4   4   5     1071.72     1100.44     19.85 o 
   5   4   5      260.96      270.70     14.00 o 
   6   4   5     1389.51     1396.43     31.66 o 
   7   4   5      224.95      214.11      7.64 o 
   8   4   5      273.26      270.14     10.08 o 
   9   4   5        7.64        3.74      3.82 o 
  -6   5   5       58.55       52.86      6.44 o 
  -5   5   5       21.02       16.58      3.03 o 
  -4   5   5      433.76      415.59     10.88 o 
  -3   5   5      468.64      450.96     10.68 o 
  -2   5   5       27.32       31.34      2.23 o 
  -1   5   5      808.57      815.47     14.68 o 
   0   5   5     1371.84     1402.34     22.70 o 
   1   5   5       23.41       26.93      1.50 o 
   2   5   5     2204.69     2253.78     36.50 o 
   3   5   5      138.43      124.90      5.78 o 
   4   5   5     2111.01     2198.06     41.93 o 
   5   5   5        0.68        1.87      1.50 o 
   6   5   5      446.55      463.87     12.84 o 
   7   5   5       66.03       65.98      4.78 o 
   8   5   5       53.60       48.93      4.66 o 
   9   5   5       28.38       28.24      4.51 o 
  -5   6   5        2.85        4.63      3.67 o 
  -4   6   5        2.43       -1.19      3.00 o 
  -3   6   5      280.84      306.40      8.82 o 
  -2   6   5      630.38      656.48     14.69 o 
  -1   6   5      101.95      118.11      3.78 o 
   0   6   5       76.87       82.41      2.84 o 
   1   6   5     1181.57     1230.10     22.73 o 
   2   6   5      325.87      338.06      8.60 o 
   3   6   5      521.66      564.76     12.29 o 
   4   6   5      540.87      556.67     11.65 o 
   5   6   5       14.50       17.95      3.29 o 
   6   6   5      700.49      719.12     18.87 o 
   7   6   5      397.74      380.96     12.73 o 
   8   6   5      316.21      315.35     11.52 o 
   9   6   5        3.34        4.66      4.25 o 
  -4   7   5      102.90       91.09      5.99 o 
  -3   7   5       12.57       10.21      3.40 o 
  -2   7   5        0.30       -0.37      2.34 o 
  -1   7   5       19.40       26.94      2.48 o 
   0   7   5       32.14       40.39      2.54 o 
   1   7   5     1006.13     1068.16     19.61 o 
   2   7   5       26.75       30.51      3.20 o 
   3   7   5      477.00      515.76     13.70 o 
   4   7   5       19.20       19.21      2.41 o 
   5   7   5      660.37      656.58     17.30 o 
   6   7   5       77.40       95.81      5.53 o 
   7   7   5        7.43        8.99      3.47 o 
   8   7   5        5.79        7.15      3.87 o 
   9   7   5      149.42      154.38      8.37 o 
  -4   8   5       25.39       27.22      5.59 o 
  -3   8   5      103.76      112.77      8.29 o 
  -2   8   5       24.90       30.50      3.89 o 
  -1   8   5      140.95      144.85      6.63 o 
   0   8   5        4.30        2.58      2.03 o 
   1   8   5       10.83       14.22      2.14 o 
   2   8   5      366.71      349.84     15.30 o 
   3   8   5      915.66      961.52     25.63 o 
   4   8   5       94.98      105.17      9.78 o 
   5   8   5      269.69      302.71     10.13 o 
   6   8   5       63.63       65.57      5.77 o 
   7   8   5      160.56      157.05      7.74 o 
   8   8   5       43.63       48.85      5.05 o 
   9   8   5        2.09        6.13      4.45 o 
  -3   9   5      106.80      114.48      8.96 o 
  -2   9   5        2.02        2.77      4.67 o 
  -1   9   5        5.77        8.05      4.49 o 
   0   9   5      197.75      207.75     11.23 o 
   1   9   5       51.34       45.84      4.46 o 
   2   9   5       45.16       49.52      4.47 o 
   3   9   5        6.81        4.78      3.03 o 
   4   9   5      999.03      991.53     28.93 o 
   5   9   5       88.65       91.74     12.36 o 
   6   9   5       26.08       29.28      4.19 o 
   7   9   5       37.96       48.18      4.99 o 
   8   9   5        5.38        5.91      4.10 o 
  -1  10   5       84.19       90.71      6.45 o 
   0  10   5       15.30       13.47      3.91 o 
   1  10   5       47.39       36.41      5.71 o 
   2  10   5      116.63      107.48      7.88 o 
   3  10   5       66.76       75.12      6.90 o 
   4  10   5      128.46      111.33      7.94 o 
   5  10   5       43.37       58.21      5.99 o 
   6  10   5      158.79      141.14      9.23 o 
   7  10   5        1.93        5.51      4.94 o 
   0  11   5       89.51       89.78      6.38 o 
   1  11   5        5.48        5.69      5.13 o 
   2  11   5       45.65       44.38      7.46 o 
   3  11   5      276.17      252.09     17.68 o 
   4  11   5        6.22        1.71      4.88 o 
   5  11   5       62.08       45.27      6.18 o 
   6  11   5      244.68      191.13     17.68 o 
  -4  -8   6       26.13       31.94      6.63 o 
  -3  -8   6       85.62       79.89      8.07 o 
  -2  -8   6        1.39        3.94      5.09 o 
  -1  -8   6      114.37      116.94     21.64 o 
   0  -8   6       40.62       42.68      6.95 o 
   1  -8   6      184.17      197.86     24.95 o 
  -6  -7   6      117.35      126.92     10.70 o 
  -5  -7   6      103.63      113.68     11.78 o 
  -4  -7   6        5.82        6.95      4.64 o 
  -3  -7   6       43.86       41.80      8.38 o 
  -2  -7   6       37.55       45.19      5.88 o 
  -1  -7   6      144.76      126.05     12.34 o 
   0  -7   6       41.67       43.95      6.02 o 
   1  -7   6        4.37        4.29      4.59 o 
   2  -7   6      163.65      148.62     11.33 o 
  -6  -6   6       37.24       36.30      6.36 o 
  -5  -6   6      119.58      120.28     10.40 o 
  -4  -6   6      391.42      383.36     18.16 o 
  -3  -6   6      157.61      158.01     17.77 o 
  -2  -6   6      561.41      568.41     24.51 o 
  -1  -6   6        0.63        0.90      3.30 o 
   0  -6   6      570.52      598.87     48.34 o 
   1  -6   6      312.74      309.61     28.91 o 
   2  -6   6        4.17        7.78      4.82 o 
   3  -6   6        2.38        3.27      5.11 o 
   4  -6   6       11.05       10.39      6.15 o 
  -7  -5   6      116.50       96.27     14.18 o 
  -6  -5   6      201.60      214.15     12.91 o 
  -5  -5   6       28.16       32.46      6.91 o 
  -4  -5   6       20.42       22.15      4.42 o 
  -3  -5   6        9.66       14.36      3.54 o 
  -2  -5   6      151.93      150.77      8.57 o 
  -1  -5   6      157.11      146.95      8.44 o 
   0  -5   6      170.75      175.05     21.27 o 
   1  -5   6       73.36       73.42     10.68 o 
   2  -5   6      335.78      297.39     23.20 o 
   3  -5   6       52.44       50.82     10.13 o 
   4  -5   6      233.19      214.52     21.18 o 
   5  -5   6      122.96      132.40     18.60 o 
  -7  -4   6       21.95       23.54      4.81 o 
  -6  -4   6       59.97       65.44     10.48 o 
  -5  -4   6      257.51      263.30     10.40 o 
  -4  -4   6      198.70      206.45      8.45 o 
  -3  -4   6     1146.70     1136.28     37.34 o 
  -2  -4   6      575.21      556.97     22.97 o 
  -1  -4   6      232.76      244.90     11.30 o 
   0  -4   6      857.18      821.62     36.83 o 
   1  -4   6       42.44       44.92      2.74 o 
   2  -4   6      343.88      336.42     24.31 o 
   3  -4   6       19.15       11.97      6.63 o 
   4  -4   6       13.19       21.54      8.47 o 
   5  -4   6      523.66      467.16     35.72 o 
   6  -4   6       77.37       76.05     14.73 o 
  -7  -3   6      240.32      237.39     10.93 o 
  -6  -3   6       20.34       28.96      5.22 o 
  -5  -3   6      130.77      135.86      7.08 o 
  -4  -3   6       12.30       12.23      2.15 o 
  -3  -3   6       26.97       21.37      2.59 o 
  -2  -3   6        1.91        1.66      1.62 o 
  -1  -3   6     1112.30     1172.98     24.46 o 
   0  -3   6      143.33      154.27      7.57 o 
   1  -3   6      351.35      371.38     14.39 o 
   2  -3   6       15.54       13.92      1.83 o 
   3  -3   6      877.06      880.54     34.43 o 
   4  -3   6      409.62      415.42     30.20 o 
   5  -3   6        3.77       -1.10      7.18 o 
   6  -3   6        3.92        2.39      9.21 o 
  -7  -2   6       80.68       72.03      6.21 o 
  -6  -2   6       23.77       27.20      4.15 o 
  -5  -2   6      307.65      300.57     11.47 o 
  -4  -2   6     1112.38     1073.98     43.80 o 
  -3  -2   6     2422.87     2469.91     71.86 o 
  -2  -2   6        4.61       11.14      2.37 o 
  -1  -2   6     1200.93     1251.69     32.39 o 
   0  -2   6       93.84       87.25      4.77 o 
   1  -2   6     1094.69     1109.96     26.41 o 
   2  -2   6      404.74      418.51     10.53 o 
   3  -2   6       48.53       54.17      3.12 o 
   4  -2   6      627.09      592.01     23.10 o 
   5  -2   6      240.82      243.96     14.55 o 
   6  -2   6       62.16       57.12      7.18 o 
   7  -2   6      153.20      148.39     11.19 o 
  -7  -1   6       13.77       16.30      4.55 o 
  -6  -1   6      329.52      317.15     12.62 o 
  -5  -1   6      497.87      488.90     16.71 o 
  -4  -1   6       46.64       51.82      4.03 o 
  -3  -1   6       42.09       53.41      3.99 o 
  -2  -1   6     2028.05     2007.59     57.17 o 
  -1  -1   6      838.90      900.54     27.84 o 
   0  -1   6     1158.92     1264.89     30.83 o 
   1  -1   6      725.80      806.93     20.70 o 
   2  -1   6     1240.21     1306.12     31.05 o 
   3  -1   6      723.71      717.74     17.67 o 
   4  -1   6      137.69      131.40      6.30 o 
   5  -1   6      109.97      115.47      8.14 o 
   6  -1   6       83.82       82.26      7.94 o 
   7  -1   6        7.51        5.35      5.51 o 
   8  -1   6      250.88      245.83     25.96 o 
  -7   0   6       28.05       31.10      5.12 o 
  -6   0   6      105.78      106.48      9.94 o 
  -5   0   6        8.52        6.60      3.57 o 
  -4   0   6     2665.75     2677.06     68.78 o 
  -3   0   6      723.36      763.13     18.65 o 
  -2   0   6     2422.05     2449.27     73.55 o 
  -1   0   6      285.19      327.52      8.94 o 
   0   0   6     1293.12     1262.28     55.79 o 
   1   0   6      907.85      981.65     24.19 o 
   2   0   6     1642.24     1641.92     38.64 o 
   3   0   6       21.65       20.25      1.64 o 
   4   0   6      200.51      219.05      7.44 o 
   5   0   6      100.73       94.30      7.08 o 
   6   0   6     1075.37     1017.55     38.58 o 
   7   0   6       45.23       50.87      6.90 o 
   8   0   6       41.02       40.19      7.42 o 
  -7   1   6      128.51      117.30      8.34 o 
  -6   1   6      117.12      114.73     10.38 o 
  -5   1   6       31.53       31.19      3.97 o 
  -4   1   6      336.03      339.86     10.68 o 
  -3   1   6        1.79        2.43      1.42 o 
  -2   1   6     1717.19     1753.27     35.36 o 
  -1   1   6      196.81      197.44      7.55 o 
   0   1   6     7299.05     6636.46    213.53 o 
   1   1   6       74.88       75.42      2.36 o 
   2   1   6     1670.74     1832.63     39.56 o 
   3   1   6      186.02      178.82      4.45 o 
   4   1   6     2027.78     2030.74     48.28 o 
   5   1   6       10.46       10.37      4.92 o 
   6   1   6       62.33       65.95      6.68 o 
   7   1   6      514.36      505.59     29.37 o 
   8   1   6      335.36      327.57     16.99 o 
  -7   2   6       13.14       11.77      4.95 o 
  -6   2   6       43.86       53.54      5.63 o 
  -5   2   6      451.94      453.54     16.33 o 
  -4   2   6      232.83      224.09     10.63 o 
  -3   2   6      741.50      764.10     19.36 o 
  -2   2   6     2083.63     2122.83     45.59 o 
  -1   2   6      208.84      267.66      5.38 o 
   0   2   6     2299.90     2451.76     48.31 o 
   1   2   6     1227.36     1142.53     20.96 o 
   2   2   6     2908.49     3093.02     53.26 o 
   3   2   6        9.05       17.27      1.71 o 
   4   2   6      212.93      206.13      6.80 o 
   5   2   6      919.36      909.91     24.22 o 
   6   2   6      282.98      280.29     10.53 o 
   7   2   6       87.26       77.86      5.99 o 
   8   2   6      102.21      100.24      7.44 o 
   9   2   6      129.05      134.96     10.58 o 
  -6   3   6       22.38       26.24      5.01 o 
  -5   3   6      416.96      402.34     14.91 o 
  -4   3   6       76.32       75.60      5.27 o 
  -3   3   6      356.99      380.35     11.77 o 
  -2   3   6        1.25        6.17      1.60 o 
  -1   3   6     3394.93     3451.17     62.58 o 
   0   3   6     1159.75     1243.05     24.61 o 
   1   3   6      341.51      337.27      6.72 o 
   2   3   6      727.91      784.02     16.70 o 
   3   3   6     2763.40     2866.82     55.91 o 
   4   3   6      533.95      562.29     18.97 o 
   5   3   6      453.79      425.97     13.72 o 
   6   3   6        2.99        6.10      2.90 o 
   7   3   6      166.31      150.42      7.84 o 
   8   3   6        8.87        9.92      4.41 o 
   9   3   6      268.23      259.25     13.59 o 
  -6   4   6        4.52        0.54      3.60 o 
  -5   4   6        3.75        6.09      3.20 o 
  -4   4   6      400.00      405.32     12.32 o 
  -3   4   6     1375.58     1386.28     32.10 o 
  -2   4   6       42.34       42.29      2.74 o 
  -1   4   6      656.71      678.66     14.01 o 
   0   4   6       32.73       26.15      1.45 o 
   1   4   6      607.53      569.81     11.47 o 
   2   4   6      624.32      692.95     14.52 o 
   3   4   6      620.93      560.37     12.59 o 
   4   4   6       39.41       42.13      4.40 o 
   5   4   6      169.07      186.79      6.75 o 
   6   4   6       60.93       64.32      3.42 o 
   7   4   6      497.18      482.50     13.62 o 
   8   4   6        4.16        5.87      2.90 o 
   9   4   6       12.66       11.01      5.72 o 
  -6   5   6      101.40      106.62     11.78 o 
  -5   5   6       47.92       45.39      4.46 o 
  -4   5   6       59.70       58.00      4.30 o 
  -3   5   6      159.59      156.28      6.42 o 
  -2   5   6     1380.44     1397.57     32.31 o 
  -1   5   6      961.99      931.85     21.97 o 
   0   5   6      839.63      901.21     19.52 o 
   1   5   6     1217.83     1213.01     23.62 o 
   2   5   6      516.80      541.17     13.57 o 
   3   5   6       52.44       45.03      2.84 o 
   4   5   6      266.52      260.33     10.47 o 
   5   5   6      652.34      650.20     22.91 o 
   6   5   6       28.62       39.43      5.00 o 
   7   5   6        1.64        2.98      2.74 o 
   8   5   6      291.27      290.47     10.53 o 
   9   5   6       33.16       32.81      4.52 o 
  -5   6   6       32.46       35.93      6.10 o 
  -4   6   6      122.38      123.76      6.45 o 
  -3   6   6        4.21       10.64      2.54 o 
  -2   6   6      645.47      643.25     15.35 o 
  -1   6   6      365.50      362.48      8.67 o 
   0   6   6      425.92      417.41     10.92 o 
   1   6   6      138.81      150.60      3.85 o 
   2   6   6     1263.03     1242.73     23.50 o 
   3   6   6      159.11      158.96      8.90 o 
   4   6   6        6.90        8.42      1.84 o 
   5   6   6      104.75      106.56      8.08 o 
   6   6   6      567.29      571.05     15.35 o 
   7   6   6       16.65       20.49      3.51 o 
   8   6   6        4.53        4.33      3.57 o 
   9   6   6        0.31       -0.84      3.84 o 
  -4   7   6      199.21      191.21      6.89 o 
  -3   7   6       39.09       43.92      3.09 o 
  -2   7   6      168.40      161.12      5.96 o 
  -1   7   6      257.33      279.03      8.01 o 
   0   7   6     2498.43     2511.04     55.19 o 
   1   7   6       57.12       60.06      3.19 o 
   2   7   6      581.18      587.59     13.90 o 
   3   7   6      102.21       98.63     11.70 o 
   4   7   6      925.58      912.56     22.93 o 
   5   7   6        2.17        5.15      2.25 o 
   6   7   6       11.45       11.85      3.06 o 
   7   7   6       56.64       50.17      4.54 o 
   8   7   6       25.58       24.00      4.09 o 
   9   7   6       39.74       35.05      5.04 o 
  -3   8   6      148.07      155.38      6.36 o 
  -2   8   6      215.46      225.29      8.73 o 
  -1   8   6       14.22       13.88      3.13 o 
   0   8   6       60.76       62.68      4.22 o 
   1   8   6      196.12      210.10      7.37 o 
   2   8   6      913.73      919.08     19.23 o 
   3   8   6        2.37        3.18      2.11 o 
   4   8   6      329.87      319.26      9.59 o 
   5   8   6      425.16      386.95     20.68 o 
   6   8   6       11.10       14.20      3.41 o 
   7   8   6      123.75      113.08      6.77 o 
   8   8   6       59.58       61.30      5.30 o 
  -2   9   6        0.49       -0.51      3.71 o 
  -1   9   6      557.85      567.09     21.60 o 
   0   9   6       69.82       68.59      5.85 o 
   1   9   6      241.31      246.99      8.43 o 
   2   9   6      189.77      191.61      6.29 o 
   3   9   6       25.46       26.81      3.49 o 
   4   9   6      177.29      181.96      7.02 o 
   5   9   6       40.04       39.62      4.35 o 
   6   9   6      189.60      189.82      8.35 o 
   7   9   6       50.81       50.66      5.03 o 
   8   9   6       37.85       32.96      4.98 o 
  -1  10   6        1.56        5.48      4.93 o 
   0  10   6        0.46        1.55      4.62 o 
   1  10   6      117.16       97.58     18.60 o 
   2  10   6       25.18       25.10      4.74 o 
   3  10   6      425.50      416.97     22.47 o 
   4  10   6       28.56       37.79      6.54 o 
   5  10   6        8.88       10.57      4.74 o 
   6  10   6        0.30        0.09      4.29 o 
   7  10   6      117.46      130.43      9.39 o 
   0  11   6       34.99       26.44      5.82 o 
   1  11   6       86.72       94.65     11.42 o 
   2  11   6       21.60       29.32      5.59 o 
   3  11   6        0.90        2.13      4.62 o 
   4  11   6        2.07       -0.22      4.75 o 
   5  11   6       96.06      117.29      8.90 o 
   6  11   6       26.32       33.91      5.71 o 
  -3  -8   7        1.74        0.55      8.29 o 
  -2  -8   7        1.42       -1.05      4.84 o 
  -1  -8   7       83.41       84.51      8.63 o 
  -5  -7   7       42.39       30.68      6.15 o 
  -4  -7   7       23.27       33.68      6.54 o 
  -3  -7   7       33.43       39.58      5.97 o 
  -2  -7   7        8.20        8.56      4.56 o 
  -1  -7   7       54.39       46.23      5.97 o 
   0  -7   7        3.24        2.17      4.39 o 
   1  -7   7      105.53       98.60      9.20 o 
   2  -7   7        9.63        6.86      5.88 o 
  -6  -6   7       11.72       15.15      5.98 o 
  -5  -6   7       90.51       93.34      8.80 o 
  -4  -6   7        1.45        2.26      4.25 o 
  -3  -6   7       28.31       32.11      4.88 o 
  -2  -6   7       99.96      107.32      8.65 o 
  -1  -6   7       21.52       27.01      4.65 o 
   0  -6   7       25.46       30.24      5.09 o 
   1  -6   7      289.90      288.24     24.77 o 
   2  -6   7        2.08        1.21      4.86 o 
   3  -6   7        8.20        5.16      5.38 o 
  -6  -5   7        4.10        3.23      4.80 o 
  -5  -5   7       70.94       71.29     11.23 o 
  -4  -5   7        2.37        5.36      3.88 o 
  -3  -5   7       17.80       17.41      4.05 o 
  -2  -5   7      314.25      309.23     21.73 o 
  -1  -5   7      187.15      195.47     22.00 o 
   0  -5   7      196.56      183.41     10.03 o 
   1  -5   7        9.07        8.66      3.85 o 
   2  -5   7      466.34      424.44     30.75 o 
   3  -5   7      344.84      296.47     24.49 o 
   4  -5   7        1.12       -1.66      8.29 o 
  -7  -4   7       52.96       58.05      7.56 o 
  -6  -4   7       46.94       42.34      5.15 o 
  -5  -4   7        0.94        3.15      4.42 o 
  -4  -4   7      388.27      394.98     18.06 o 
  -3  -4   7       23.34       25.00      5.06 o 
  -2  -4   7        8.30       12.15      2.92 o 
  -1  -4   7       62.90       75.01     15.47 o 
   0  -4   7     1581.72     1549.55     60.88 o 
   1  -4   7       97.05      102.20     11.05 o 
   2  -4   7      281.01      272.90     20.99 o 
   3  -4   7        5.01        4.05      6.26 o 
   4  -4   7      260.70      240.30     21.73 o 
   5  -4   7       19.97       23.02     10.31 o 
  -7  -3   7        1.58        4.27      4.39 o 
  -6  -3   7      479.28      458.58     16.55 o 
  -5  -3   7      152.86      145.65     11.20 o 
  -4  -3   7      114.71      107.68      6.06 o 
  -3  -3   7       19.56       25.93      3.77 o 
  -2  -3   7     1176.42     1114.52     33.11 o 
  -1  -3   7        6.71        8.63      1.63 o 
   0  -3   7      350.46      347.10     22.10 o 
   1  -3   7      581.68      605.64     37.75 o 
   2  -3   7     1685.69     1538.12     92.07 o 
   3  -3   7       20.44       20.81      6.63 o 
   4  -3   7     1062.33      972.63     62.06 o 
   5  -3   7        9.99        9.21      8.47 o 
   6  -3   7      100.06       98.51     16.20 o 
  -7  -2   7       72.58       73.01      6.66 o 
  -6  -2   7       19.08       19.85      4.55 o 
  -5  -2   7      228.03      223.90      9.89 o 
  -4  -2   7      308.28      318.37     11.49 o 
  -3  -2   7        3.80        5.36      2.12 o 
  -2  -2   7      193.72      181.56      9.24 o 
  -1  -2   7      648.53      643.44     18.97 o 
   0  -2   7      561.05      597.11     17.06 o 
   1  -2   7      603.63      630.01     15.44 o 
   2  -2   7     1138.73     1164.57     45.11 o 
   3  -2   7      404.78      393.21     13.34 o 
   4  -2   7      184.27      168.67      9.57 o 
   5  -2   7      216.75      194.37     10.97 o 
   6  -2   7      339.87      335.86     16.56 o 
   7  -2   7        2.58       -0.18      9.94 o 
  -7  -1   7      109.95      107.76      7.65 o 
  -6  -1   7      329.70      302.83     18.81 o 
  -5  -1   7        3.13        2.06      2.97 o 
  -4  -1   7      594.76      591.01     21.07 o 
  -3  -1   7      468.48      455.10     14.89 o 
  -2  -1   7      131.78      144.46      9.89 o 
  -1  -1   7      751.83      729.41     26.17 o 
   0  -1   7       81.32       78.09      7.46 o 
   1  -1   7      856.62      871.08     25.27 o 
   2  -1   7       27.83       34.84      2.17 o 
   3  -1   7     3596.68     3663.00     94.68 o 
   4  -1   7     1137.75     1116.29     41.01 o 
   5  -1   7      383.06      370.59     16.50 o 
   6  -1   7       62.65       66.91      6.99 o 
   7  -1   7      264.10      265.49     14.95 o 
  -7   0   7       28.56       32.01      5.90 o 
  -6   0   7       28.96       29.70      4.68 o 
  -5   0   7        3.84        4.15      3.10 o 
  -4   0   7       11.81       18.12      4.10 o 
  -3   0   7      490.33      489.36     12.33 o 
  -2   0   7      160.74      169.40      8.58 o 
  -1   0   7      376.28      372.06     11.51 o 
   0   0   7      139.18      139.03      9.21 o 
   1   0   7     2909.56     2959.50     71.24 o 
   2   0   7       10.01       11.60      1.22 o 
   3   0   7      140.56      146.99      4.46 o 
   4   0   7       65.03       73.42      3.82 o 
   5   0   7     1507.52     1490.94     54.75 o 
   6   0   7      111.13      111.37      8.94 o 
   7   0   7      222.42      211.29     23.11 o 
   8   0   7        1.50       -0.93      5.68 o 
  -7   1   7      177.35      174.62     10.08 o 
  -6   1   7       45.26       44.75      5.25 o 
  -5   1   7      680.20      632.11     45.28 o 
  -4   1   7        4.50        7.92      2.82 o 
  -3   1   7       17.42       17.56      2.18 o 
  -2   1   7      390.39      375.70     15.18 o 
  -1   1   7      801.45      752.20     16.58 o 
   0   1   7       41.06       35.78      2.09 o 
   1   1   7      231.88      207.06      6.10 o 
   2   1   7     2308.73     2389.98     56.07 o 
   3   1   7     1803.54     1836.86     43.38 o 
   4   1   7      380.72      381.02     17.57 o 
   5   1   7      628.77      614.66     24.59 o 
   6   1   7       25.58       30.23      5.48 o 
   7   1   7      166.76      163.13     11.09 o 
   8   1   7       12.31       11.94      6.06 o 
  -6   2   7       46.02       47.75      5.70 o 
  -5   2   7       11.03       10.58      3.57 o 
  -4   2   7      852.04      820.04     25.92 o 
  -3   2   7      205.67      214.95      8.33 o 
  -2   2   7      126.42      127.68      4.33 o 
  -1   2   7        4.54        5.28      1.00 o 
   0   2   7     1873.22     1828.25     38.86 o 
   1   2   7       53.15       54.90      1.74 o 
   2   2   7      449.88      439.86      9.28 o 
   3   2   7      102.87       80.42      2.82 o 
   4   2   7     1391.40     1467.07     39.09 o 
   5   2   7        1.02        1.33      2.30 o 
   6   2   7      787.80      770.83     33.97 o 
   7   2   7      264.42      248.69     13.89 o 
   8   2   7       13.09       12.82      5.88 o 
  -6   3   7      548.29      518.86     19.11 o 
  -5   3   7      290.64      283.64     11.90 o 
  -4   3   7      197.84      200.06      9.09 o 
  -3   3   7       64.84       58.05      6.54 o 
  -2   3   7      998.93      940.71     22.89 o 
  -1   3   7      316.67      344.50      8.39 o 
   0   3   7      841.53      851.99     18.96 o 
   1   3   7      124.55      134.96      3.07 o 
   2   3   7     1063.86     1055.65     19.87 o 
   3   3   7      383.04      400.93     12.20 o 
   4   3   7     2057.42     2007.08     59.02 o 
   5   3   7        0.29        1.88      2.40 o 
   6   3   7      162.33      175.59     10.53 o 
   7   3   7       47.39       44.40     13.99 o 
   8   3   7      202.96      214.52     22.47 o 
   9   3   7       58.50       55.13      7.24 o 
  -6   4   7       14.57       14.46      4.77 o 
  -5   4   7       37.23       39.08      5.10 o 
  -4   4   7      556.16      541.94     18.80 o 
  -3   4   7        2.72       -0.20      2.77 o 
  -2   4   7     1238.80     1269.91     33.89 o 
  -1   4   7      501.50      474.36     12.41 o 
   0   4   7      255.52      242.34      6.43 o 
   1   4   7     1874.07     1926.96     36.01 o 
   2   4   7     1899.53     1894.78     38.12 o 
   3   4   7      319.94      340.59      8.84 o 
   4   4   7       57.00       54.23      4.65 o 
   5   4   7      906.40      906.52     49.35 o 
   6   4   7     1115.34     1120.46     42.73 o 
   7   4   7      185.83      176.04      8.62 o 
   8   4   7       53.04       57.95      5.83 o 
   9   4   7      110.54      112.64      9.85 o 
  -5   5   7       79.78       90.69      7.18 o 
  -4   5   7      150.05      148.25      8.38 o 
  -3   5   7        9.55       13.25      3.58 o 
  -2   5   7       48.59       46.13      4.20 o 
  -1   5   7      624.97      639.01     18.07 o 
   0   5   7     1171.02     1159.76     24.68 o 
   1   5   7      674.72      687.58     14.01 o 
   2   5   7       25.08       33.82      2.85 o 
   3   5   7     2309.18     2315.21     52.34 o 
   4   5   7      249.04      246.02     10.55 o 
   5   5   7      221.84      253.80      9.45 o 
   6   5   7       30.29       30.43      4.35 o 
   7   5   7      342.10      319.42     13.95 o 
   8   5   7       78.92       79.35      6.59 o 
   9   5   7       35.43       31.88      6.58 o 
  -5   6   7       34.43       22.89      5.52 o 
  -4   6   7        1.73        3.34      3.39 o 
  -3   6   7      418.23      412.43     12.73 o 
  -2   6   7      216.54      213.32      7.72 o 
  -1   6   7       11.01        9.50      2.52 o 
   0   6   7       10.06       12.80      2.13 o 
   1   6   7     2188.66     2159.53     47.00 o 
   2   6   7      118.76      114.22      4.74 o 
   3   6   7      928.73      974.43     28.38 o 
   4   6   7        0.37        0.69      2.27 o 
   5   6   7      793.88      812.09     24.42 o 
   6   6   7       80.65       71.27      4.47 o 
   7   6   7      277.91      288.43     13.48 o 
   8   6   7        3.36        3.15      3.03 o 
   9   6   7      166.28      161.28     11.05 o 
  -4   7   7        1.88        1.38      5.01 o 
  -3   7   7        1.96        1.89      3.33 o 
  -2   7   7       81.86       91.58      5.39 o 
  -1   7   7      198.62      203.55      7.74 o 
   0   7   7       33.07       45.32      4.11 o 
   1   7   7        4.92        6.65      2.10 o 
   2   7   7       26.35       24.37      3.23 o 
   3   7   7      357.56      364.16     10.14 o 
   4   7   7      182.30      180.15      7.53 o 
   5   7   7      742.39      756.58     21.45 o 
   6   7   7        2.27        1.71      2.56 o 
   7   7   7        6.65       11.57      3.26 o 
   8   7   7       24.07       25.80      3.95 o 
   9   7   7       83.89       84.82      6.01 o 
  -3   8   7       36.37       28.73      5.66 o 
  -2   8   7       75.89       85.30      4.59 o 
  -1   8   7        9.07        9.10      2.49 o 
   0   8   7      221.99      220.14      7.50 o 
   1   8   7        0.71       -0.16      2.04 o 
   2   8   7      146.37      153.36      5.33 o 
   3   8   7      314.04      322.79      9.71 o 
   4   8   7        4.47        5.35      2.59 o 
   5   8   7        0.92        6.15      3.06 o 
   6   8   7      163.02      168.83     14.06 o 
   7   8   7      146.79      158.62      7.72 o 
   8   8   7       54.30       55.94      5.15 o 
  -2   9   7       25.03       27.02      4.80 o 
  -1   9   7       29.09       29.34      4.86 o 
   0   9   7       79.64       85.73      5.18 o 
   1   9   7        2.66        1.11      2.38 o 
   2   9   7        4.83        6.43      2.50 o 
   3   9   7      374.36      349.18     10.65 o 
   4   9   7      290.86      290.25      9.47 o 
   5   9   7       77.94       82.54      6.02 o 
   6   9   7        6.11        4.93      3.36 o 
   7   9   7        3.04        7.04      3.85 o 
   8   9   7        3.81        6.32      4.12 o 
  -1  10   7       22.19       25.36      5.31 o 
   0  10   7       38.26       33.65      5.16 o 
   1  10   7      174.27      167.64      9.31 o 
   2  10   7      252.67      263.59     11.95 o 
   3  10   7        4.87        3.96      3.96 o 
   4  10   7       74.36       64.89      5.92 o 
   5  10   7       69.38       70.01      6.24 o 
   6  10   7       12.00       17.09      4.09 o 
   7  10   7       21.42       15.46      4.28 o 
   1  11   7       25.13       23.65      5.26 o 
   2  11   7        1.74        0.21      4.77 o 
   3  11   7      272.84      258.51     12.34 o 
   4  11   7       19.92       17.20      5.06 o 
   5  11   7      117.31      107.93     12.52 o 
   6  11   7        0.93        1.41      4.87 o 
  -3  -7   8        0.34       -0.39      4.63 o 
  -2  -7   8      234.07      228.01     12.99 o 
  -1  -7   8        6.88        4.68      4.73 o 
   0  -7   8        5.42        6.24      4.77 o 
  -5  -6   8      124.00      130.25     10.26 o 
  -4  -6   8      291.73      310.63     40.88 o 
  -3  -6   8       22.22       27.99      5.03 o 
  -2  -6   8      102.54       95.43     12.43 o 
  -1  -6   8      113.08      115.21      9.58 o 
   0  -6   8      327.50      329.68     32.59 o 
   1  -6   8        3.29        1.34      4.42 o 
   2  -6   8       22.23       19.81      5.78 o 
  -5  -5   8        1.11       -0.63      4.42 o 
  -4  -5   8        0.50        0.24      3.88 o 
  -3  -5   8      477.83      491.85     21.73 o 
  -2  -5   8      463.12      467.84     40.33 o 
  -1  -5   8       64.08       71.14      6.19 o 
   0  -5   8      116.38      112.19     15.38 o 
   1  -5   8      390.87      392.50     18.42 o 
   2  -5   8      111.88      115.74     13.26 o 
   3  -5   8      105.73      104.22     14.92 o 
   4  -5   8        3.32        7.55      9.58 o 
  -6  -4   8       74.64       76.48      7.96 o 
  -5  -4   8      269.16      276.81     14.54 o 
  -4  -4   8        3.05        2.91      3.67 o 
  -3  -4   8       72.11       75.08     12.25 o 
  -2  -4   8       16.82       19.47      7.18 o 
  -1  -4   8      753.33      750.71     41.25 o 
   0  -4   8       81.46       76.43      5.89 o 
   1  -4   8      240.78      221.34     17.31 o 
   2  -4   8       16.84       10.86      6.44 o 
   3  -4   8      188.37      167.38     16.76 o 
   4  -4   8       49.82       40.51     10.13 o 
   5  -4   8      505.99      459.25     35.54 o 
  -6  -3   8       12.43       13.09      4.35 o 
  -5  -3   8       14.36       13.96      3.74 o 
  -4  -3   8      228.74      246.38     17.23 o 
  -3  -3   8      173.34      175.29     11.11 o 
  -2  -3   8      224.60      242.53      8.71 o 
  -1  -3   8      643.95      636.79     25.43 o 
   0  -3   8       11.91       12.29      4.05 o 
   1  -3   8      277.87      273.08     19.15 o 
   2  -3   8       46.39       58.37      9.02 o 
   3  -3   8      478.27      433.28     30.20 o 
   4  -3   8        9.96        8.84      7.55 o 
   5  -3   8       16.59       21.54      9.58 o 
   6  -3   8      171.93      159.10     20.26 o 
  -6  -2   8       71.23       74.73      6.49 o 
  -5  -2   8       26.74       28.71      4.11 o 
  -4  -2   8      122.66      125.90      6.71 o 
  -3  -2   8      298.87      293.23     12.44 o 
  -2  -2   8      405.89      406.48     15.36 o 
  -1  -2   8       34.58       29.62      3.96 o 
   0  -2   8      998.32     1012.91     28.03 o 
   1  -2   8      702.32      740.35     40.60 o 
   2  -2   8       13.39       15.96      3.19 o 
   3  -2   8       49.02       54.24      5.08 o 
   4  -2   8      439.07      450.54     19.00 o 
   5  -2   8      441.99      407.32     30.75 o 
   6  -2   8      118.15      120.06     16.20 o 
  -6  -1   8      155.39      147.19      8.69 o 
  -5  -1   8        1.45        1.11      3.18 o 
  -4  -1   8      108.93      112.11      6.25 o 
  -3  -1   8      232.80      245.04     13.34 o 
  -2  -1   8     1606.30     1546.35     45.33 o 
  -1  -1   8      109.52      110.68     19.24 o 
   0  -1   8      468.13      483.22     30.11 o 
   1  -1   8      250.88      253.14      8.24 o 
   2  -1   8      933.56      972.45     35.51 o 
   3  -1   8       27.90       29.90      3.90 o 
   4  -1   8        8.77        7.89      3.75 o 
   5  -1   8       49.39       50.03      5.88 o 
   6  -1   8      161.08      171.08     11.19 o 
   7  -1   8        1.36        7.61      5.62 o 
  -6   0   8       49.87       50.67      5.49 o 
  -5   0   8      124.48      121.68      7.98 o 
  -4   0   8      768.26      727.25     23.24 o 
  -3   0   8        2.10        4.04      2.25 o 
  -2   0   8       28.41       30.56      2.82 o 
  -1   0   8     1024.32      999.42     34.28 o 
   0   0   8     2211.66     2208.11     97.59 o 
   1   0   8      601.53      604.44     17.60 o 
   2   0   8     1201.19     1233.32     29.39 o 
   3   0   8      124.65      135.57      7.58 o 
   4   0   8      518.03      561.35     15.92 o 
   5   0   8      206.47      210.99     11.27 o 
   6   0   8      101.81      101.39      8.98 o 
   7   0   8       11.01        9.19      5.49 o 
  -6   1   8      163.77      179.42     11.00 o 
  -5   1   8      253.89      239.54     17.11 o 
  -4   1   8       11.75       14.57      3.40 o 
  -3   1   8      946.85      914.57     24.62 o 
  -2   1   8      692.86      645.90     20.26 o 
  -1   1   8      285.93      297.25      7.06 o 
   0   1   8      200.79      204.27      8.78 o 
   1   1   8     1267.83     1325.09     36.77 o 
   2   1   8        6.97        6.23      1.14 o 
   3   1   8     2243.51     2202.66     77.18 o 
   4   1   8      202.95      188.86      6.52 o 
   5   1   8      359.90      356.94     16.06 o 
   6   1   8       20.95       20.62      5.11 o 
   7   1   8      348.85      332.67     16.77 o 
   8   1   8      116.55      113.48     10.75 o 
  -6   2   8       84.66       82.68      6.89 o 
  -5   2   8      202.26      180.44     14.72 o 
  -4   2   8      160.71      155.88      9.48 o 
  -3   2   8      531.35      522.44     17.42 o 
  -2   2   8        6.89        9.31      1.34 o 
  -1   2   8     1059.19     1002.16     26.58 o 
   0   2   8      141.43      159.34      4.59 o 
   1   2   8     2461.55     2444.02     46.76 o 
   2   2   8     1140.10     1138.69     26.05 o 
   3   2   8     1478.06     1546.10     71.17 o 
   4   2   8       27.02       31.82      2.59 o 
   5   2   8     1442.48     1479.86     54.41 o 
   6   2   8        0.60       -0.79      3.80 o 
   7   2   8       57.13       55.21     12.52 o 
   8   2   8      145.25      141.11     14.45 o 
  -6   3   8       48.49       48.49      6.19 o 
  -5   3   8       71.40       81.85      6.45 o 
  -4   3   8       14.30       17.02      3.81 o 
  -3   3   8      503.18      470.09     16.16 o 
  -2   3   8        6.08        7.35      2.03 o 
  -1   3   8     1357.65     1364.79     32.23 o 
   0   3   8        8.36       10.19      1.98 o 
   1   3   8       45.56       49.46      2.31 o 
   2   3   8     2069.13     2170.45     44.79 o 
   3   3   8     1488.53     1491.04     39.61 o 
   4   3   8       90.17       95.09      5.82 o 
   5   3   8      914.29      849.60     32.43 o 
   6   3   8       67.06       80.41     16.30 o 
   7   3   8      786.39      725.02     29.89 o 
   8   3   8       49.01       50.29      9.58 o 
  -5   4   8       16.56       15.35      4.66 o 
  -4   4   8       86.05       89.91      6.66 o 
  -3   4   8      156.14      146.49      7.53 o 
  -2   4   8       15.43       15.26      3.01 o 
  -1   4   8       33.86       37.40      2.97 o 
   0   4   8      629.01      621.97     15.54 o 
   1   4   8     1941.27     1929.98     39.76 o 
   2   4   8      185.66      191.59      5.74 o 
   3   4   8        8.05        5.75      1.98 o 
   4   4   8      402.04      439.81     15.19 o 
   5   4   8      126.25      145.57     14.45 o 
   6   4   8      234.63      229.82     12.43 o 
   7   4   8      139.89      131.87     12.34 o 
   8   4   8       42.52       40.87      7.20 o 
  -5   5   8        7.15        9.53      4.47 o 
  -4   5   8       22.17       21.82      4.54 o 
  -3   5   8       31.05       31.19      4.29 o 
  -2   5   8      192.83      190.28      8.59 o 
  -1   5   8      152.32      139.12      6.89 o 
   0   5   8       15.18       12.87      2.32 o 
   1   5   8      236.32      242.92      8.68 o 
   2   5   8      403.41      395.80     11.38 o 
   3   5   8      234.65      259.34     11.68 o 
   4   5   8     1163.51     1171.28     42.42 o 
   5   5   8      107.47       76.60      8.84 o 
   6   5   8      301.66      286.34     18.60 o 
   7   5   8       20.67       19.26      7.46 o 
   8   5   8      136.91      136.41     11.30 o 
   9   5   8      130.14      106.43     14.18 o 
  -4   6   8      109.64      107.71      7.73 o 
  -3   6   8      151.30      147.96      8.36 o 
  -2   6   8       18.85       25.71      4.67 o 
  -1   6   8      147.91      146.78      7.29 o 
   0   6   8      213.55      200.98      8.67 o 
   1   6   8       31.86       36.87      3.18 o 
   2   6   8       88.11       89.45      5.24 o 
   3   6   8        2.98        8.64      5.52 o 
   4   6   8       27.24       30.01      6.08 o 
   5   6   8     1105.05     1085.32     51.56 o 
   6   6   8      171.53      171.80     13.99 o 
   7   6   8        1.49        4.42      6.81 o 
   8   6   8        2.06        1.91      5.01 o 
  -4   7   8      100.57       92.60      7.68 o 
  -3   7   8       55.00       55.72      5.83 o 
  -2   7   8       35.60       31.36      4.68 o 
  -1   7   8      410.59      407.53     14.93 o 
   0   7   8        1.43        1.07      3.06 o 
   1   7   8       84.02       86.40      6.30 o 
   2   7   8      252.85      248.20     10.51 o 
   3   7   8      822.71      829.55     40.51 o 
   4   7   8      215.22      210.31     12.89 o 
   5   7   8      187.68      181.36      9.68 o 
   6   7   8        1.18        2.01      3.90 o 
   7   7   8      300.09      254.80     43.55 o 
   8   7   8       97.36       94.96      8.52 o 
  -3   8   8      174.94      188.46     11.07 o 
  -2   8   8       57.00       59.52      4.87 o 
  -1   8   8      126.81      128.72      9.33 o 
   0   8   8       66.66       69.27      5.35 o 
   1   8   8      559.55      578.11     15.95 o 
   2   8   8        1.51        3.34      2.64 o 
   3   8   8        4.83        4.93      3.39 o 
   4   8   8      748.73      735.48     26.30 o 
   5   8   8      145.82      121.05     21.73 o 
   6   8   8       79.42       77.95      6.96 o 
   7   8   8      195.71      211.61     12.80 o 
   8   8   8       15.72       19.27      6.10 o 
  -2   9   8       17.71       20.27      5.59 o 
  -1   9   8      184.60      185.37      9.50 o 
   0   9   8       13.80       13.00      4.41 o 
   1   9   8       46.41       53.55      4.42 o 
   2   9   8      281.18      288.97     12.76 o 
   3   9   8      274.88      284.64      9.02 o 
   4   9   8      171.49      164.06      8.32 o 
   5   9   8       74.13       77.97      4.84 o 
   6   9   8       82.18       75.56      5.67 o 
   7   9   8       83.64       87.62      6.91 o 
   8   9   8       82.70       79.36      8.39 o 
  -1  10   8        1.70        0.74      7.73 o 
   0  10   8       25.20       22.47      7.55 o 
   1  10   8       53.27       46.77      4.60 o 
   2  10   8       33.50       34.58      4.16 o 
   3  10   8        5.38        6.24      3.04 o 
   4  10   8       53.45       54.20      4.72 o 
   5  10   8       40.96       36.87      4.09 o 
   6  10   8      393.38      385.38     15.57 o 
   7  10   8        0.22       -0.56      3.77 o 
   1  11   8        3.86        5.12      4.29 o 
   2  11   8        1.39       -1.17      4.05 o 
   3  11   8       13.39       15.41      4.55 o 
   4  11   8      150.86      142.73     13.53 o 
   5  11   8       47.11       53.95      5.96 o 
   6  11   8       31.64       34.11      5.48 o 
  -3  -6   9        1.00        1.90      4.36 o 
  -2  -6   9       33.08       43.49      5.75 o 
  -1  -6   9      113.63      124.19     18.87 o 
   0  -6   9       63.32       66.35      7.20 o 
   1  -6   9       95.57       86.70      8.31 o 
  -4  -5   9      171.83      166.64     10.70 o 
  -3  -5   9        0.26        0.63      3.84 o 
  -2  -5   9       37.01       44.40      6.81 o 
  -1  -5   9        6.71        3.90      3.63 o 
   0  -5   9       86.97       92.82      8.56 o 
   1  -5   9       73.73       74.95      8.38 o 
   2  -5   9      348.17      352.70     25.32 o 
   3  -5   9       17.32       15.65      9.02 o 
  -5  -4   9       47.77       49.93      7.27 o 
  -4  -4   9      115.78      115.19     11.23 o 
  -3  -4   9       24.44       22.36      5.34 o 
  -2  -4   9       36.37       43.70      4.97 o 
  -1  -4   9      242.39      247.82     11.79 o 
   0  -4   9      378.27      395.16     17.30 o 
   1  -4   9       75.21       68.64      6.28 o 
   2  -4   9       61.30       57.82      9.58 o 
   3  -4   9       76.86       78.26     13.07 o 
   4  -4   9      134.76      111.04     16.02 o 
  -6  -3   9       28.24       37.10      6.45 o 
  -5  -3   9      131.55      123.49      9.16 o 
  -4  -3   9       49.52       58.67     12.25 o 
  -3  -3   9      751.85      774.13     31.72 o 
  -2  -3   9      493.88      476.51     19.77 o 
  -1  -3   9      153.00      159.66      7.92 o 
   0  -3   9      111.22      108.31     10.77 o 
   1  -3   9      846.66      869.51     53.03 o 
   2  -3   9      179.99      171.80     14.92 o 
   3  -3   9      136.89      128.71     14.18 o 
   4  -3   9       98.39       95.02     13.81 o 
   5  -3   9       79.44       84.89     13.81 o 
  -6  -2   9       27.34       31.91      5.24 o 
  -5  -2   9      139.90      142.96      7.98 o 
  -4  -2   9       90.51       92.88      7.66 o 
  -3  -2   9      348.43      352.12     12.40 o 
  -2  -2   9       21.54       21.93      3.73 o 
  -1  -2   9     1762.91     1829.54     48.94 o 
   0  -2   9      318.36      321.97     17.03 o 
   1  -2   9      532.39      567.13     21.45 o 
   2  -2   9       11.79       12.15      4.79 o 
   3  -2   9      252.82      248.96     18.97 o 
   4  -2   9       83.52       66.47     10.50 o 
   5  -2   9      180.39      163.88     17.68 o 
   6  -2   9       18.51       12.71     10.13 o 
  -6  -1   9        1.39        2.10      4.05 o 
  -5  -1   9        3.57        2.82      3.66 o 
  -4  -1   9      176.42      176.78     11.54 o 
  -3  -1   9      735.37      692.76     22.00 o 
  -2  -1   9        2.39        5.13      1.95 o 
  -1  -1   9      796.22      756.82     36.28 o 
   0  -1   9       99.30       96.03      6.12 o 
   1  -1   9     1095.42     1124.61     38.54 o 
   2  -1   9      444.76      460.91     18.22 o 
   3  -1   9     1072.20     1110.32     40.68 o 
   4  -1   9       31.59       34.45      4.85 o 
   5  -1   9      203.50      201.22     11.50 o 
   6  -1   9       41.77       34.34      6.28 o 
  -6   0   9        2.44       -0.61      4.00 o 
  -5   0   9       16.21       18.31      4.19 o 
  -4   0   9      186.05      184.15      8.48 o 
  -3   0   9        1.55        1.44      2.52 o 
  -2   0   9      396.76      383.76     12.81 o 
  -1   0   9      754.25      729.38     45.11 o 
   0   0   9      593.54      571.76     20.05 o 
   1   0   9     2009.71     2065.24     56.34 o 
   2   0   9       46.48       53.25      2.87 o 
   3   0   9        9.32       10.11      3.32 o 
   4   0   9     1301.17     1312.29     47.80 o 
   5   0   9       65.07       71.43      7.12 o 
   6   0   9       93.38       80.59      8.05 o 
   7   0   9        0.54       -2.73      5.44 o 
  -6   1   9        1.84        0.44      4.24 o 
  -5   1   9        6.42        8.22      4.01 o 
  -4   1   9       35.01       30.47      4.06 o 
  -3   1   9       79.10       82.23      8.61 o 
  -2   1   9      956.98      941.96     28.71 o 
  -1   1   9       51.40       52.23      2.38 o 
   0   1   9      238.17      210.39      9.67 o 
   1   1   9        1.59        2.66      1.49 o 
   2   1   9     1007.78     1018.62     27.36 o 
   3   1   9     1869.63     1851.67     66.24 o 
   4   1   9      279.70      274.84     12.90 o 
   5   1   9       28.47       31.62      6.81 o 
   6   1   9      311.55      314.68     15.57 o 
   7   1   9        1.85        2.31      5.51 o 
  -6   2   9       27.70       25.51      5.23 o 
  -5   2   9      120.30      112.21      7.48 o 
  -4   2   9       30.94       36.96      4.45 o 
  -3   2   9       49.43       48.30      4.39 o 
  -2   2   9      102.87      101.42      5.44 o 
  -1   2   9     1367.46     1331.68     39.58 o 
   0   2   9     2042.42     2068.48     47.71 o 
   1   2   9        8.13       10.82      1.08 o 
   2   2   9      156.22      149.05      4.75 o 
   3   2   9      189.19      204.62     10.00 o 
   4   2   9      102.74      116.78      4.57 o 
   5   2   9       10.54       11.60      4.17 o 
   6   2   9      239.08      227.83     12.65 o 
   7   2   9       14.47       14.55      7.00 o 
   8   2   9       91.12       87.30     10.68 o 
  -5   3   9        2.90        0.81      4.07 o 
  -4   3   9       80.54       69.79      5.87 o 
  -3   3   9      479.36      458.23     15.98 o 
  -2   3   9       80.80       74.51      4.28 o 
  -1   3   9      430.04      422.30     14.16 o 
   0   3   9        6.96        9.16      2.62 o 
   1   3   9      976.54      942.14     26.60 o 
   2   3   9      787.50      747.28     22.39 o 
   3   3   9      170.25      167.25      9.04 o 
   4   3   9      258.06      246.57      8.19 o 
   5   3   9       39.36       38.50      8.29 o 
   6   3   9        3.18        0.36      4.22 o 
   7   3   9      115.22      109.59      9.60 o 
   8   3   9       15.51       20.35      6.34 o 
  -5   4   9      157.76      158.11      9.24 o 
  -4   4   9       27.76       28.91      4.77 o 
  -3   4   9       94.03       91.31      7.11 o 
  -2   4   9      377.84      348.17     12.71 o 
  -1   4   9     1186.11     1130.72     34.40 o 
   0   4   9       28.96       34.22      3.04 o 
   1   4   9     2809.35     2725.46     59.68 o 
   2   4   9        1.18        5.84      1.54 o 
   3   4   9      283.33      298.98     10.56 o 
   4   4   9      177.84      188.01     18.23 o 
   5   4   9      296.55      283.43     13.80 o 
   6   4   9       12.78       11.41      4.87 o 
   7   4   9        6.11        9.45      5.32 o 
   8   4   9       39.06       48.66      7.79 o 
  -4   5   9       51.17       50.56      5.71 o 
  -3   5   9      120.22      108.00      9.79 o 
  -2   5   9      336.94      355.56     13.41 o 
  -1   5   9      209.97      216.48      9.24 o 
   0   5   9      139.81      135.08     11.92 o 
   1   5   9      380.94      355.88     12.02 o 
   2   5   9      591.92      612.39     18.75 o 
   3   5   9     2179.84     2215.21     97.78 o 
   4   5   9       14.18       11.78      5.34 o 
   5   5   9       46.79       48.06      7.37 o 
   6   5   9      442.59      403.35     32.41 o 
   7   5   9        4.22        1.10      5.17 o 
   8   5   9       13.37       11.46      6.63 o 
  -4   6   9       76.00       78.05      6.99 o 
  -3   6   9       70.55       72.30      6.30 o 
  -2   6   9      223.71      224.69     10.25 o 
  -1   6   9       10.85       10.23      3.50 o 
   0   6   9     2252.38     2282.93     66.95 o 
   1   6   9      475.77      449.95     18.82 o 
   2   6   9      239.63      249.20     11.39 o 
   3   6   9      114.64       87.47      9.94 o 
   4   6   9      524.21      611.16     31.86 o 
   5   6   9      356.74      329.79     20.07 o 
   6   6   9       59.17       65.92      9.21 o 
   7   6   9        0.83        5.16      6.44 o 
   8   6   9      149.57      158.54     16.02 o 
  -3   7   9       19.82       26.43      6.52 o 
  -2   7   9      165.83      161.58      8.99 o 
  -1   7   9       51.93       46.92      5.02 o 
   0   7   9       67.96       65.74      5.35 o 
   1   7   9      128.50      120.38      6.80 o 
   2   7   9     1332.96     1325.72     38.20 o 
   3   7   9       69.58       62.42      8.10 o 
   4   7   9      593.78      602.69     31.86 o 
   5   7   9       20.46       23.57      6.63 o 
   6   7   9       37.51       37.93      7.92 o 
   7   7   9        7.54       -0.18      7.18 o 
   8   7   9       77.14       81.94     11.78 o 
  -2   8   9       20.00       17.92      4.78 o 
  -1   8   9      192.80      212.82     10.56 o 
   0   8   9      371.44      373.67     17.64 o 
   1   8   9       15.00       16.52      4.00 o 
   2   8   9      305.07      312.39     13.13 o 
   3   8   9       21.16       26.01      6.81 o 
   4   8   9      112.87      113.06     11.42 o 
   5   8   9        8.17       16.57      6.44 o 
   6   8   9      289.69      276.76     19.52 o 
   7   8   9       28.14       30.38      8.84 o 
   8   8   9        2.69        2.44      5.69 o 
  -1   9   9       29.02       37.85      7.01 o 
   0   9   9        0.70       -0.55      4.11 o 
   1   9   9      100.23       99.15      6.93 o 
   2   9   9        6.47        4.86      4.03 o 
   3   9   9      547.41      524.80     22.99 o 
   4   9   9      212.46      210.91     13.07 o 
   5   9   9        4.61        7.27      4.62 o 
   6   9   9        1.66        0.49      4.55 o 
   7   9   9       46.31       55.17      6.77 o 
   0  10   9       29.97       32.88      6.12 o 
   1  10   9      149.23      158.45      7.71 o 
   2  10   9       25.73       30.20      4.22 o 
   3  10   9        9.18        9.57      4.48 o 
   4  10   9       17.04       19.49      5.59 o 
   5  10   9      216.63      142.57     24.31 o 
   6  10   9       42.37       52.39      9.85 o 
   7  10   9        1.26        1.04      5.53 o 
   2  11   9      226.94      218.94     17.68 o 
   3  11   9      131.44      138.66     13.99 o 
   4  11   9        5.66        5.16      7.73 o 
   5  11   9        3.32        6.26      7.92 o 
  -3  -5  10       91.94       90.84     12.61 o 
  -2  -5  10       28.95       25.70      5.06 o 
  -1  -5  10        9.32       15.05      4.15 o 
   0  -5  10      147.45      150.63      9.55 o 
   1  -5  10      154.92      173.66     13.35 o 
  -4  -4  10        5.16        6.08      4.50 o 
  -3  -4  10       36.60       46.51     11.97 o 
  -2  -4  10      465.55      484.74     20.79 o 
  -1  -4  10      303.05      289.89     27.99 o 
   0  -4  10       53.09       48.94      5.11 o 
   1  -4  10       38.30       46.36     10.40 o 
   2  -4  10      178.13      162.04     16.02 o 
   3  -4  10       69.22       67.76     11.05 o 
  -5  -3  10       21.26       21.27      5.48 o 
  -4  -3  10       16.68       16.53      4.51 o 
  -3  -3  10      333.16      311.55     29.92 o 
  -2  -3  10        3.84        4.03      2.82 o 
  -1  -3  10        4.44        5.43      2.55 o 
   0  -3  10      111.11      123.16      6.84 o 
   1  -3  10        9.63        9.58      4.97 o 
   2  -3  10      346.28      319.11     23.20 o 
   3  -3  10       16.97       19.15      7.55 o 
   4  -3  10      138.09      137.92     16.02 o 
  -5  -2  10        9.70       11.50      4.30 o 
  -4  -2  10       32.47       39.97      6.34 o 
  -3  -2  10        1.07        0.36      2.79 o 
  -2  -2  10      124.80      129.70      5.97 o 
  -1  -2  10        2.85        4.14      2.16 o 
   1  -2  10        2.00        1.10      3.50 o 
   2  -2  10       61.80       57.45      8.47 o 
   3  -2  10      230.62      216.73     17.68 o 
   4  -2  10      225.93      230.36     20.26 o 
   5  -2  10       10.56       12.15      8.84 o 
  -5  -1  10       44.14       53.27      5.35 o 
  -4  -1  10       43.97       39.16      5.80 o 
  -3  -1  10        9.44       12.49      2.97 o 
  -2  -1  10        6.40        7.06      2.20 o 
  -1  -1  10      163.68      144.73     11.78 o 
   0  -1  10      125.80      116.73      7.16 o 
   1  -1  10      706.23      734.72     35.72 o 
   2  -1  10      369.77      411.26     24.95 o 
   3  -1  10      215.84      224.52     11.43 o 
   4  -1  10       33.44       33.07      5.21 o 
   5  -1  10      499.00      396.82     29.09 o 
   6  -1  10       98.30       96.12     15.10 o 
  -5   0  10      396.60      419.30     18.62 o 
  -4   0  10       54.89       54.03      7.09 o 
  -3   0  10      144.22      140.35      7.69 o 
  -2   0  10       45.97       54.81      7.87 o 
  -1   0  10      892.61      861.42     30.41 o 
   0   0  10       62.49       61.13      5.14 o 
   1   0  10       10.98       13.93      3.49 o 
   2   0  10       67.54       68.55      5.03 o 
   3   0  10      210.17      214.16     10.77 o 
   4   0  10        3.45        4.55      3.83 o 
   5   0  10      185.04      184.00     11.17 o 
   6   0  10       17.44       17.01      5.71 o 
  -5   1  10       71.85       70.37      6.15 o 
  -4   1  10       47.64       45.16      4.71 o 
  -3   1  10      509.59      504.25     20.29 o 
  -2   1  10       43.36       36.04      3.50 o 
  -1   1  10        8.87        9.57      2.00 o 
   0   1  10     1012.18     1021.13     34.11 o 
   1   1  10      233.06      251.65     11.00 o 
   2   1  10      647.95      643.58     27.71 o 
   3   1  10      806.53      788.86     30.09 o 
   4   1  10      234.21      236.88     12.61 o 
   5   1  10      195.93      197.43     11.40 o 
   6   1  10       82.29       82.34     10.77 o 
   7   1  10      165.04      159.40     11.59 o 
  -5   2  10       69.04       78.85      6.66 o 
  -4   2  10       95.21       97.42      7.21 o 
  -3   2  10      259.18      258.47     14.39 o 
  -2   2  10      526.56      512.22     17.05 o 
  -1   2  10      682.97      634.93     20.05 o 
   0   2  10      209.68      219.04      9.57 o 
   1   2  10       74.03       81.14      2.88 o 
   2   2  10      133.72      143.88      6.49 o 
   3   2  10      231.07      221.82     10.99 o 
   4   2  10      708.29      668.04     26.59 o 
   5   2  10      106.50      100.64      8.02 o 
   6   2  10      166.86      165.65     15.74 o 
   7   2  10        4.37        4.50      5.16 o 
  -5   3  10        1.51        0.71      4.23 o 
  -4   3  10      158.82      155.57     12.01 o 
  -3   3  10       16.55       13.84      3.54 o 
  -2   3  10      174.69      175.75      7.98 o 
  -1   3  10       44.87       42.95      3.76 o 
   0   3  10      342.26      358.06     14.45 o 
   1   3  10       87.87       86.88      5.29 o 
   2   3  10     3724.85     3637.84    112.56 o 
   3   3  10        1.05        4.02      3.17 o 
   4   3  10      563.72      323.35     23.02 o 
   5   3  10      113.78      110.70      8.47 o 
   6   3  10      438.19      428.14     19.47 o 
   7   3  10       15.63       20.78      6.29 o 
   8   3  10       20.17       23.29      7.20 o 
  -4   4  10      315.69      313.53     13.25 o 
  -3   4  10        9.89        5.80      3.59 o 
  -2   4  10      246.86      232.44     12.51 o 
  -1   4  10       25.79       34.56      3.77 o 
   0   4  10      516.14      531.11     17.56 o 
   1   4  10      227.57      186.61     10.30 o 
   2   4  10       84.81       75.51      6.25 o 
   3   4  10      447.77      461.64     25.23 o 
   4   4  10      775.79      784.74     30.66 o 
   5   4  10      353.87      329.09     29.55 o 
   6   4  10      315.31      277.72     14.60 o 
   7   4  10      236.27      196.28     29.09 o 
   8   4  10      106.04      103.81     10.20 o 
  -4   5  10        8.90        9.17      4.51 o 
  -3   5  10      187.64      187.24      9.37 o 
  -2   5  10      158.96      155.02      8.85 o 
  -1   5  10       89.82       92.67      6.14 o 
   0   5  10       35.45       37.25      4.00 o 
   1   5  10     1284.25     1295.57     42.77 o 
   2   5  10      477.49      466.32     17.97 o 
   3   5  10      199.95      206.79     15.10 o 
   4   5  10      150.38      131.66     11.97 o 
   5   5  10      265.20      281.73     18.41 o 
   6   5  10       51.23       62.33      7.34 o 
   7   5  10      200.24      200.97     12.87 o 
   8   5  10       51.09       49.73      7.99 o 
  -3   6  10       26.31       25.27      4.94 o 
  -2   6  10       11.12       14.43      4.21 o 
  -1   6  10      248.87      231.52     13.86 o 
   0   6  10       10.01        7.57      3.31 o 
   1   6  10       13.02       11.34      3.45 o 
   2   6  10       30.34       31.82      7.55 o 
   3   6  10      104.78      124.85     11.97 o 
   4   6  10      155.92      151.92     12.89 o 
   5   6  10      725.19      661.80     34.62 o 
   6   6  10       10.62        7.55      6.44 o 
   7   6  10      141.01      130.19     13.44 o 
   8   6  10        2.82        1.84      8.47 o 
  -3   7  10       33.18       31.82      5.57 o 
  -2   7  10       63.57       64.16      6.23 o 
  -1   7  10      244.40      234.75     10.74 o 
   0   7  10      183.50      179.85      8.93 o 
   1   7  10      408.11      377.60     13.73 o 
   2   7  10      252.07      253.11     11.83 o 
   3   7  10      346.92      354.85     15.04 o 
   4   7  10        4.97        9.94      6.08 o 
   5   7  10       27.17       19.89      7.00 o 
   6   7  10      135.22      147.13     13.81 o 
   7   7  10      243.40      236.99     18.78 o 
   8   7  10        1.84       -0.74      7.55 o 
  -2   8  10       19.06       19.97      5.05 o 
  -1   8  10       49.33       56.00      5.86 o 
   0   8  10      158.63      181.28     18.23 o 
   1   8  10       52.20       54.03      5.24 o 
   2   8  10       84.65       91.90      8.60 o 
   3   8  10       16.77       18.38      6.63 o 
   4   8  10      784.16      717.23     37.20 o 
   5   8  10       71.86       67.40     10.13 o 
   6   8  10      110.44      110.30     13.26 o 
   7   8  10        9.14        3.68      7.73 o 
  -1   9  10       36.65       32.60      7.24 o 
   0   9  10      122.61      120.84      8.21 o 
   1   9  10       67.79       83.76      6.73 o 
   2   9  10      467.21      460.77     16.36 o 
   3   9  10       18.23       13.34      5.75 o 
   4   9  10       15.61       19.89      7.92 o 
   5   9  10       19.78       21.91      8.10 o 
   6   9  10      174.73      185.24     16.57 o 
   7   9  10       18.78       17.13      8.84 o 
   1  10  10       24.47       28.49      5.46 o 
   2  10  10       77.69       80.47      6.87 o 
   3  10  10      148.92      147.86     11.36 o 
   4  10  10      231.95      217.63     20.62 o 
   5  10  10       82.31       75.23      8.80 o 
   6  10  10       79.74       86.73     12.15 o 
   4  11  10       60.61       63.53     10.50 o 
  -3  -4  11       83.71       83.78     12.15 o 
  -2  -4  11        0.19        1.74      3.57 o 
  -1  -4  11      201.30      210.13     25.87 o 
   0  -4  11       13.23       16.02      4.51 o 
   1  -4  11       11.12       15.82      4.34 o 
   2  -4  11       13.80       14.55      7.73 o 
  -3  -3  11       55.41       64.48      6.08 o 
  -2  -3  11        0.39        1.58      3.06 o 
  -1  -3  11       13.46       15.48      3.19 o 
   0  -3  11      250.32      276.21     12.40 o 
   1  -3  11      739.65      660.88     41.62 o 
   2  -3  11        3.43        5.89      6.44 o 
   3  -3  11       65.93       57.82      9.76 o 
  -4  -2  11      104.27      115.53     13.53 o 
  -3  -2  11       41.34       45.15      4.90 o 
  -2  -2  11      449.33      436.65     18.35 o 
  -1  -2  11      218.29      242.33     13.81 o 
   0  -2  11        6.92       10.86      2.95 o 
   1  -2  11        4.80        6.81      4.24 o 
   2  -2  11      458.32      482.08     31.30 o 
   3  -2  11       81.54       77.71     11.05 o 
   4  -2  11      114.12      113.25     13.81 o 
  -4  -1  11      234.79      224.23     22.41 o 
  -3  -1  11       19.44       22.31      3.52 o 
  -2  -1  11       93.82       91.30      5.05 o 
  -1  -1  11       75.76       87.33     14.18 o 
   0  -1  11      932.05      921.35     31.25 o 
   1  -1  11       35.86       33.15      6.63 o 
   2  -1  11      460.36      479.55     19.53 o 
   3  -1  11       47.83       53.40      7.92 o 
   4  -1  11      301.81      318.38     23.75 o 
   5  -1  11        0.46        4.97      7.55 o 
  -4   0  11        9.44       11.75      3.87 o 
  -3   0  11      148.20      141.47      7.34 o 
  -2   0  11      489.55      483.74     25.48 o 
  -1   0  11      108.68      104.95      5.97 o 
   0   0  11      236.38      219.59     10.61 o 
   1   0  11      112.16      122.53     11.23 o 
   2   0  11      117.15      121.68      7.37 o 
   3   0  11      256.29      282.38     13.23 o 
   4   0  11      822.66      856.73     33.05 o 
   5   0  11        3.90       -0.62      4.67 o 
   6   0  11       75.21       83.02      8.88 o 
  -4   1  11       21.42       26.84      4.85 o 
  -3   1  11       23.98       25.55      3.75 o 
  -2   1  11      185.68      172.79     10.13 o 
  -1   1  11      282.20      285.55     10.24 o 
   0   1  11      159.27      137.33      8.66 o 
   1   1  11      925.74      909.47     31.12 o 
   2   1  11      551.12      550.80     21.71 o 
   3   1  11       92.16      101.51      7.34 o 
   4   1  11        4.28        5.61      4.14 o 
   5   1  11      321.53      331.08     16.09 o 
   6   1  11      353.88      355.96     24.21 o 
  -4   2  11        0.53        3.05      3.84 o 
  -3   2  11       30.69       33.47      6.59 o 
  -2   2  11      115.10      119.62      6.58 o 
  -1   2  11      502.64      520.27     17.12 o 
   0   2  11      131.90      130.84      5.95 o 
   1   2  11      225.08      226.79     11.07 o 
   2   2  11       25.68       31.62      3.37 o 
   3   2  11     1463.06     1448.36     52.82 o 
   4   2  11       42.13       47.69      7.73 o 
   5   2  11      171.22      183.93     11.09 o 
   6   2  11        4.36        2.61      5.13 o 
   7   2  11      143.55      152.32     11.90 o 
  -4   3  11       65.14       72.08      6.24 o 
  -3   3  11      267.66      272.66     11.50 o 
  -2   3  11        1.74        1.83      2.98 o 
  -1   3  11       20.88       25.98      4.47 o 
   0   3  11      423.19      425.80     14.47 o 
   1   3  11      721.53      724.86     25.85 o 
   2   3  11       38.97       47.64      5.60 o 
   3   3  11       94.48       91.26      7.16 o 
   4   3  11      132.41      143.07     22.93 o 
   5   3  11      367.82      378.04     17.50 o 
   6   3  11      104.86       98.28      9.36 o 
   7   3  11      147.44      157.98     12.16 o 
  -4   4  11       34.55       39.43      5.42 o 
  -3   4  11        3.65        3.15      3.65 o 
  -2   4  11      435.45      417.86     15.21 o 
  -1   4  11      132.87      133.36      9.38 o 
   0   4  11      273.00      279.18     10.77 o 
   1   4  11      112.76      116.32      7.81 o 
   2   4  11      509.85      506.27     19.40 o 
   3   4  11      220.05      251.54     17.13 o 
   4   4  11      411.58      408.88     18.26 o 
   5   4  11      126.09      116.62      9.06 o 
   6   4  11      107.50      113.05      9.83 o 
   7   4  11        1.80        2.30      5.48 o 
  -3   5  11       37.21       37.36      5.22 o 
  -2   5  11      175.32      188.20      9.32 o 
  -1   5  11        5.79        4.33      3.54 o 
   0   5  11      381.73      359.94     19.52 o 
   1   5  11      278.83      252.27     10.38 o 
   2   5  11      593.96      619.09     23.05 o 
   3   5  11        5.43        2.76      6.08 o 
   4   5  11      232.61      240.49     16.94 o 
   5   5  11       47.40       54.32      8.65 o 
   6   5  11      495.65      484.84     28.36 o 
   7   5  11       32.78       35.73      7.29 o 
  -3   6  11       26.21       29.36      5.51 o 
  -2   6  11      174.34      173.76      9.71 o 
  -1   6  11       63.39       77.96      6.35 o 
   0   6  11      797.07      803.33     25.95 o 
   1   6  11        1.55        2.00      3.37 o 
   2   6  11      313.79      312.39     14.13 o 
   3   6  11      485.80      456.30     26.15 o 
   4   6  11      527.01      515.78     28.73 o 
   5   6  11       20.88       20.07      7.55 o 
   6   6  11       12.95       15.28      7.92 o 
   7   6  11      144.95      171.80     15.65 o 
  -2   7  11      164.20      164.52      9.51 o 
  -1   7  11       36.86       44.08      5.41 o 
   0   7  11       26.41       25.33      4.52 o 
   1   7  11      472.19      481.35     16.68 o 
   2   7  11      216.92      209.35      9.74 o 
   3   7  11      197.00      190.97     10.86 o 
   4   7  11       54.57       63.71      9.21 o 
   5   7  11      393.32      377.30     23.39 o 
   6   7  11      124.30      117.11     13.63 o 
   7   7  11       58.45       46.96      9.76 o 
  -1   8  11      356.33      360.36     14.95 o 
   0   8  11      297.49      289.42     12.45 o 
   1   8  11      110.62      113.97      7.69 o 
   2   8  11        0.76       -0.43      4.18 o 
   3   8  11      265.51      242.76     23.75 o 
   4   8  11        0.73       -2.76      6.63 o 
   5   8  11      200.12      203.29     16.39 o 
   6   8  11        5.02        2.58      7.55 o 
   7   8  11      144.69      141.24     14.73 o 
   0   9  11       52.83       58.95      6.36 o 
   1   9  11       96.51       99.42      7.35 o 
   2   9  11       20.12       19.22      4.81 o 
   3   9  11      201.30      209.59     12.96 o 
   4   9  11        2.30        1.29      7.37 o 
   5   9  11      111.87      109.93     12.89 o 
   6   9  11       79.60       89.68     12.34 o 
   2  10  11        2.22        1.54      4.74 o 
   3  10  11        5.00        9.21      6.55 o 
   4  10  11      122.85      114.76     10.57 o 
   5  10  11       70.63       67.03     11.42 o 
  -2  -3  12        0.90        3.14      3.34 o 
  -1  -3  12      145.03      148.32      8.01 o 
   0  -3  12      348.48      411.86     44.19 o 
   1  -3  12       18.63       17.90      3.85 o 
  -3  -2  12      169.71      155.46     11.42 o 
  -2  -2  12       10.68       10.88      5.16 o 
  -1  -2  12       96.58      113.61      7.92 o 
   1  -2  12      107.68      101.83      9.94 o 
   2  -2  12       33.88       41.43      7.18 o 
   3  -2  12      175.97      168.49     15.84 o 
  -3  -1  12      102.80      119.34     11.59 o 
  -2  -1  12       20.21       24.90      3.21 o 
  -1  -1  12      162.59      174.20     14.55 o 
   2  -1  12       11.94       13.81      4.97 o 
   3  -1  12       22.98       20.62      6.63 o 
   4  -1  12       89.54       82.68     11.97 o 
  -3   0  12       10.88       14.47      3.74 o 
  -2   0  12      205.07      242.25      9.69 o 
  -1   0  12      299.41      305.96     10.85 o 
   0   0  12       45.47       53.21      9.94 o 
   1   0  12       16.39       21.14      4.87 o 
   2   0  12      412.41      424.36     18.03 o 
   3   0  12      321.90      334.12     15.36 o 
   4   0  12        4.32        5.37      4.55 o 
   5   0  12        2.05        2.76      7.18 o 
  -4   1  12      303.01      335.89     13.88 o 
  -3   1  12       34.03       43.46      4.55 o 
  -2   1  12      100.33       92.88      5.73 o 
  -1   1  12       92.65       84.43      4.79 o 
   0   1  12      798.16      798.60     23.42 o 
   1   1  12       45.03       54.98      6.12 o 
   2   1  12      376.69      405.81     17.26 o 
   3   1  12       26.02       29.38      5.71 o 
   4   1  12      324.60      321.56     15.55 o 
   5   1  12        0.14        2.02      4.75 o 
  -3   2  12      135.79      141.03      7.98 o 
  -2   2  12      429.58      419.42     14.96 o 
  -1   2  12        1.81        2.71      2.62 o 
   0   2  12      182.93      181.06      7.53 o 
   1   2  12      105.45       95.44      7.48 o 
   2   2  12      524.00      537.71     22.05 o 
   3   2  12      141.55      133.73      8.75 o 
   4   2  12      401.41      409.40     18.22 o 
   5   2  12        9.30       12.87      4.94 o 
   6   2  12       55.95       50.67      7.28 o 
  -3   3  12      162.57      154.40      8.71 o 
  -2   3  12       75.05       86.95      8.24 o 
  -1   3  12      350.01      311.28     11.90 o 
   0   3  12      151.99      150.99      6.18 o 
   1   3  12      492.65      465.63     18.49 o 
   2   3  12      264.75      246.54     12.24 o 
   3   3  12      175.12      179.46     10.28 o 
   4   3  12       68.89       63.80      6.44 o 
   5   3  12      608.65      569.77     57.82 o 
   6   3  12      142.27      153.82     11.48 o 
  -3   4  12       69.62       68.52      6.27 o 
  -2   4  12        3.57        4.08      3.73 o 
  -1   4  12      517.41      510.71     20.03 o 
   0   4  12      116.67      119.42      5.91 o 
   1   4  12      243.57      196.69     10.74 o 
   2   4  12       62.85       55.24      6.44 o 
   3   4  12      834.05      840.60     42.35 o 
   4   4  12      115.27      120.29      9.58 o 
   5   4  12      167.90      166.12     10.90 o 
   6   4  12        5.65        6.31      5.37 o 
   7   4  12      302.41      316.25     17.38 o 
  -3   5  12      243.03      254.59     14.92 o 
  -2   5  12        0.75        3.02      3.82 o 
  -1   5  12      122.15      120.14      7.47 o 
   0   5  12      123.37      129.66      7.31 o 
   1   5  12      675.24      610.76     19.98 o 
   2   5  12       21.93       22.61      5.52 o 
   3   5  12      169.75      139.03     13.63 o 
   4   5  12      345.91      373.25     23.57 o 
   5   5  12      427.62      399.22     24.86 o 
   6   5  12       10.80       10.50      7.37 o 
   7   5  12      137.34      135.02     11.41 o 
  -2   6  12      239.05      255.86     11.95 o 
  -1   6  12      204.07      200.43      9.97 o 
   0   6  12      123.43      120.47      7.43 o 
   1   6  12       42.75       44.68      5.03 o 
   2   6  12      323.27      306.41     14.32 o 
   3   6  12      196.09      158.18     13.99 o 
   4   6  12       93.88       93.73     11.05 o 
   5   6  12       62.95       48.80      9.76 o 
   6   6  12      137.18      167.57     15.65 o 
   7   6  12       17.08       11.42      8.84 o 
  -1   7  12        2.00        0.28      4.25 o 
   0   7  12      175.83      182.11      9.72 o 
   1   7  12       61.94       55.87      5.71 o 
   2   7  12      282.08      273.22     11.90 o 
   3   7  12        2.98        2.58      6.44 o 
   4   7  12      163.13      150.07     14.18 o 
   5   7  12       11.11       17.86      8.10 o 
   6   7  12      326.93      326.30     22.83 o 
   0   8  12      255.86      254.80     12.06 o 
   1   8  12       11.50        8.70      4.39 o 
   2   8  12      114.22      118.67      8.20 o 
   3   8  12       23.69       26.60      7.73 o 
   4   8  12      209.82      189.48     16.20 o 
   5   8  12        0.55        6.63      8.10 o 
   6   8  12        8.00        8.47      7.92 o 
   1   9  12      134.85      139.09      9.27 o 
   2   9  12      176.47      179.90     15.32 o 
   3   9  12       28.70       23.35      6.89 o 
   4   9  12       15.15       11.78      8.65 o 
   5   9  12      139.23      149.34     15.84 o 
  -2  -1  13       20.38       23.84      8.29 o 
   2  -1  13        6.03        3.68      4.97 o 
   3  -1  13      189.80      191.87     16.20 o 
  -2   0  13       37.95       36.75      4.19 o 
  -1   0  13      146.32      131.81      6.45 o 
   0   0  13        2.69       10.48      5.00 o 
   1   0  13      445.64      462.01     26.33 o 
   2   0  13       18.15       21.86      4.33 o 
   3   0  13      337.74      344.53     23.94 o 
   4   0  13        4.28        3.87      7.00 o 
  -2   1  13       64.97       75.93      6.45 o 
  -1   1  13      224.36      234.10      8.23 o 
   0   1  13       25.00       27.04      2.99 o 
   1   1  13      418.57      425.65     17.76 o 
   2   1  13        0.67        0.30      3.40 o 
   3   1  13      151.10      158.59     13.44 o 
   4   1  13       73.72       81.21      7.99 o 
  -2   2  13      241.25      238.77     10.29 o 
  -1   2  13      214.63      218.08      9.20 o 
   0   2  13      180.07      176.62      6.72 o 
   1   2  13      163.55      188.36     10.67 o 
   2   2  13      473.42      473.26     20.10 o 
   3   2  13      390.40      388.13     17.61 o 
   4   2  13       45.16       40.31      5.95 o 
   5   2  13        3.45        3.13      5.27 o 
  -2   3  13        6.99        7.65      3.87 o 
  -1   3  13       42.51       50.63      4.83 o 
   0   3  13      587.79      575.43     16.39 o 
   1   3  13       71.68       71.12      6.94 o 
   2   3  13      202.62      202.81     11.58 o 
   3   3  13        4.76        2.91      4.48 o 
   4   3  13      447.05      463.86     20.69 o 
   5   3  13      141.13      143.26     10.80 o 
  -2   4  13      396.30      391.87     19.57 o 
  -1   4  13        2.22        3.35      3.65 o 
   0   4  13      221.24      209.20      8.12 o 
   1   4  13      165.05      181.73     11.18 o 
   2   4  13      672.79      689.47     25.84 o 
   3   4  13        2.78        2.21      6.81 o 
   4   4  13      272.24      269.77     19.33 o 
   5   4  13      103.71      106.59      9.48 o 
   6   4  13      158.19      162.69     11.98 o 
  -2   5  13        3.79        5.02      4.29 o 
  -1   5  13      124.33      128.84      8.00 o 
   0   5  13       52.46       43.70      4.35 o 
   1   5  13      291.52      298.46     12.10 o 
   2   5  13      226.46      220.43     12.04 o 
   3   5  13      216.03      211.76     16.76 o 
   4   5  13      213.68      210.66     16.94 o 
   5   5  13       50.39       40.88      9.02 o 
   6   5  13      160.72      168.86     16.20 o 
  -1   6  13      158.51      154.60      9.00 o 
   0   6  13       63.05       71.18      8.11 o 
   1   6  13      129.58      132.04      8.76 o 
   2   6  13        0.30        0.65      4.82 o 
   3   6  13      647.99      608.58     34.07 o 
   4   6  13       57.52       56.16      9.76 o 
   5   6  13      144.00      164.99     15.47 o 
   6   6  13        0.44        1.47      8.29 o 
   0   7  13       70.34       75.77      6.79 o 
   1   7  13      351.39      327.99     14.20 o 
   2   7  13        1.51        1.18      4.28 o 
   3   7  13      113.36      111.96     13.07 o 
   4   7  13       27.62       39.96      9.76 o 
   5   7  13      360.45      344.89     23.20 o 
   1   8  13        1.24       -1.07      4.77 o 
   2   8  13      124.79      122.73      8.55 o 
   3   8  13      128.68      126.54     10.79 o 
   4   8  13       79.24       81.76     11.60 o 
   5   8  13       57.58       47.32     10.68 o 
  -1   1  14      149.50      149.90      7.08 o 
   0   1  14      163.04      177.03     10.92 o 
   1   1  14       92.21      100.81      8.85 o 
   2   1  14       60.73       62.89      6.37 o 
   3   1  14      485.34      484.66     21.13 o 
  -1   2  14       27.33       27.60      3.60 o 
   0   2  14       15.04       16.02      2.82 o 
   1   2  14      202.21      203.88     11.64 o 
   2   2  14       12.50        9.94      7.55 o 
   3   2  14      109.06      114.58      9.18 o 
   4   2  14        4.56        8.10      5.37 o 
  -1   3  14      264.91      254.94      9.57 o 
   0   3  14        0.31        0.48      2.72 o 
   1   3  14      283.62      283.83     14.18 o 
   2   3  14        8.76        1.29      6.81 o 
   3   3  14      464.09      502.15     29.46 o 
   4   3  14       20.83       19.67      5.77 o 
  -1   4  14      144.49      143.19      7.23 o 
   0   4  14        7.60        8.73      3.25 o 
   1   4  14       13.60        9.84      5.40 o 
   2   4  14       83.45       89.00      8.15 o 
   3   4  14       88.91       89.86     11.97 o 
   4   4  14       45.94       46.96      9.58 o 
   0   5  14      364.04      364.40     12.20 o 
   1   5  14      174.20      176.57     14.67 o 
   2   5  14      105.40      101.52      8.92 o 
   3   5  14        1.00       -3.31      7.55 o 
   4   5  14      407.81      432.18     27.07 o 
   5   5  14      148.78      182.48     17.49 o 
   0   6  14        4.65        2.58      7.92 o 
   1   6  14       62.18       71.82      6.83 o 
   2   6  14      174.67      181.92      9.70 o 
   3   6  14        3.26        4.42      7.55 o 
   4   6  14        7.19       16.20      8.29 o 
   2   7  14       86.85       88.99      7.43 o 
   3   7  14      108.30      117.67     13.99 o 
   4   7  14      156.81      181.38     16.76 o 
                                                 
